# Supplementary material for: An all-in-one nanoprinting approach for the synthesis of a nanofilm library for unclonable anti-counterfeiting applications
Source: Nat Nanotechnol. 2023 Jun 5;18(9):1027–35. doi: 10.1038/s41565-023-01405-3 (PMC10501905; doi:10.1038/s41565-023-01405-3)
Supplement: Supplementary file 2 — Comparing different machine learning models for fluorescence colour prediction. [file 41565_2023_1405_MOESM2_ESM.py]

#!/usr/bin/env python
# -*- coding: utf-8 -*-

"""
This module implements hyperparameter optimization 
and repeated k-fold cross-validation for different regression models.
"""

import numpy as np
from sklearn.model_selection import GridSearchCV, RepeatedKFold, cross_validate
from sklearn.pipeline import make_pipeline, Pipeline
from sklearn.ensemble import RandomForestRegressor
from sklearn.linear_model import LinearRegression
from sklearn.neural_network import MLPRegressor
from sklearn.neighbors import KNeighborsRegressor
from sklearn.preprocessing import PolynomialFeatures, StandardScaler
from sklearn.svm import SVR
from sklearn.tree import DecisionTreeRegressor
from xgboost import XGBRegressor


class CompareModels(object):
    """The candidate models include support vector machine regression (SVR), 
    multilayer perceptron (MLP), k-nearest neighbors (KNN) regression, 
    polynomial regression (PR), decision tree (DT) regression, random 
    forest (RF) regression, and extreme gradient boosting (XGB).

    :param X: A matrix of the features values.
    :param y: A vector of the target values.
    :param seed: Random seed.
    :param flag: Whether to use the default candidate models.
    """

    def __init__(self, X, y, seed=329, flag=True):
        self.X = X
        self.y = y
        self.models = []
        self.seed = seed
        if flag:
            self.__init_models()

    def add_model(self, model_name, model, param_grid):
        """Add new models and their hyperparameters for performance comparison."""
        self.models.append((model_name, model, param_grid))

    def __init_models(self):
        # KNN
        knn_regressor = make_pipeline(StandardScaler(),
                              KNeighborsRegressor())
        knn_param_grid = {'kneighborsregressor__n_neighbors': np.arange(1,12,2),
                  'kneighborsregressor__weights': ['uniform', 'distance']}
        self.add_model('KNN', knn_regressor, knn_param_grid)
        # PR
        poly_regressor = make_pipeline(StandardScaler(),
                                    PolynomialFeatures(),
                                    LinearRegression())
        poly_param_grid = {'polynomialfeatures__degree': [2, 3], 
                        'linearregression__normalize': [True, False]}
        self.add_model('PR', poly_regressor, poly_param_grid)
        # SVR
        svr_regressor = make_pipeline(StandardScaler(),
                                    SVR(kernel='rbf'))
        svr_param_grid = {'svr__C': [0.1, 1, 100, 1000],
                    'svr__epsilon': [0.0001, 0.01, 1, 5],
                    'svr__gamma': [0.0001, 0.001, 0.1, 1, 5]}
        self.add_model('SVR', svr_regressor, svr_param_grid)
        # DT
        dt_regressor = make_pipeline(DecisionTreeRegressor(random_state=self.seed))
        dt_param_grid = {'decisiontreeregressor__max_depth': np.arange(2,16,2)}
        self.add_model('DT', dt_regressor, dt_param_grid)
        # MLP
        mlp_regressor = make_pipeline(StandardScaler(),
                                    MLPRegressor(random_state=self.seed, batch_size='auto', shuffle=True))
        mlp_param_grid = {'mlpregressor__activation': ['relu'],
                'mlpregressor__hidden_layer_sizes': [(100,), (50,100,), (50,75,100,)],
                'mlpregressor__solver': ['adam'],
                'mlpregressor__learning_rate' : ['constant', 'adaptive', 'invscaling']
                }
        self.add_model('MLP', mlp_regressor, mlp_param_grid)
        # RF
        rf_regressor = make_pipeline(RandomForestRegressor(random_state=self.seed))
        rf_param_grid = {'randomforestregressor__n_estimators': [300, 500],
                    'randomforestregressor__max_features': ['auto', 'sqrt'],
                    'randomforestregressor__max_depth': [3, 5, 10, None],
                    'randomforestregressor__min_samples_split': [2, 5, 10]}
        self.add_model('RF', rf_regressor, rf_param_grid)
        # XGB
        xgb_regressor = make_pipeline(XGBRegressor(seed=self.seed, booster='gbtree', objective='reg:squarederror', gamma=0.1, subsample=0.8,
            colsample_bytree=1.0, min_child_weight=2, verbosity=1, eta=0.1, nthread=4, reg_alpha=0.005, reg_lambda=2))
        xgb_param_grid = {'xgbregressor__n_estimators': [300, 500],
                    'xgbregressor__max_depth': [10, 20, 30],
                    'xgbregressor__learning_rate': [0.01, 0.05, 0.1]}
        self.add_model('XGB', xgb_regressor, xgb_param_grid)

    def evaluate(self, n_splits=5, n_repeats=10):
        """Use repeated k-fold cross-validation for parameter optimization and performance evaluation."""
        assert len(self.models)>=1, 'model is empty'
        test_scores = ('neg_mean_absolute_error', 'neg_root_mean_squared_error', 'r2')
        results = []
        rkfold = RepeatedKFold(n_splits=n_splits, n_repeats=n_repeats, random_state=self.seed)
        for name, model, param_grid in self.models:
            gscv = GridSearchCV(model, param_grid, cv=rkfold, scoring='neg_root_mean_squared_error', verbose=2)
            gscv.fit(self.X, self.y)

            scores = cross_validate(gscv.best_estimator_, self.X, self.y, cv=rkfold, scoring=test_scores, verbose=1)

            results.append((name, gscv, scores))
        return results
