# Supplementary material for: An all-in-one nanoprinting approach for the synthesis of a nanofilm library for unclonable anti-counterfeiting applications
Source: Nat Nanotechnol. 2023 Jun 5;18(9):1027–35. doi: 10.1038/s41565-023-01405-3 (PMC10501905; doi:10.1038/s41565-023-01405-3)
Supplement: Source Data Fig. 2 — Contains: Figure 2bcd source data.xlsx. Figure 2e_blue source data.png. Figure 2e_green source data.png. Figure 2e_red source data.png. (b, c, d) Original data for XPS plots, (e) three fluorescence channel images for correlation analysis. [file 41565_2023_1405_MOESM4_ESM.zip › Figure 2bcd source data.xlsx]

## Sheet: Fig. 2b
Binding Energy (E)		C1s COH/CNH2?	C1s CC/CH?	C1s CNO/CO2	Backgnd.	Envelope		--		C1s CC/CH	C1s COH/CN	C1s CNO/CO2?	C1s CO2?	Backgnd.	Envelope
eV	Counts / s (Residuals × 5)	Counts / s (Residuals × 5)	Counts / s (Residuals × 5)	Counts / s (Residuals × 5)	Counts / s (Residuals × 5)	Counts / s (Residuals × 5)		--	Counts / s (Residuals × 2)	Counts / s (Residuals × 2)	Counts / s (Residuals × 2)	Counts / s (Residuals × 2)	Counts / s (Residuals × 2)	Counts / s (Residuals × 2)	Counts / s (Residuals × 2)
298.88	12819.1	--	--	--	--	12819.1		312.31	20063.2	--	--	--	--	--	20063.2
298.78	13292.8	--	--	--	--	13292.8		312.21	19860.5	--	--	--	--	--	19860.5
298.68	12869.1	--	--	--	--	12869.1		312.11	20221.8	--	--	--	--	--	20221.8
298.58	12398.2	--	--	--	--	12398.2		312.01	19658.8	--	--	--	--	--	19658.8
298.48	12822.9	--	--	--	--	12822.9		311.91	18784.5	--	--	--	--	--	18784.5
298.38	12645.3	--	--	--	--	12645.3		311.81	18392.8	--	--	--	--	--	18392.8
298.28	12406	--	--	--	--	12406		311.71	18645.8	--	--	--	--	--	18645.8
298.18	12503	--	--	--	--	12503		311.61	18767.3	--	--	--	--	--	18767.3
298.08	12177.9	--	--	--	--	12177.9		311.51	18912.9	--	--	--	--	--	18912.9
297.98	12320	--	--	--	--	12320		311.41	18868.4	--	--	--	--	--	18868.4
297.88	12257.4	--	--	--	--	12257.4		311.31	18907.4	--	--	--	--	--	18907.4
297.78	12253	--	--	--	--	12253		311.21	19349.7	--	--	--	--	--	19349.7
297.68	11978	--	--	--	--	11978		311.11	19038.7	--	--	--	--	--	19038.7
297.58	11830	--	--	--	--	11830		311.01	19603.5	--	--	--	--	--	19603.5
297.48	12303.9	--	--	--	--	12303.9		310.91	18184	--	--	--	--	--	18184
297.38	12512.4	--	--	--	--	12512.4		310.81	19419.3	--	--	--	--	--	19419.3
297.28	12220.5	--	--	--	--	12220.5		310.71	18968.1	--	--	--	--	--	18968.1
297.18	12282.3	--	--	--	--	12282.3		310.61	19620.2	--	--	--	--	--	19620.2
297.08	11462	--	--	--	--	11462		310.51	20578.5	--	--	--	--	--	20578.5
296.98	11275.1	--	--	--	--	11275.1		310.41	20447.5	--	--	--	--	--	20447.5
296.88	10906.7	--	--	--	--	10906.7		310.31	18474.6	--	--	--	--	--	18474.6
296.78	10894.6	--	--	--	--	10894.6		310.21	18948.4	--	--	--	--	--	18948.4
296.68	11512.1	--	--	--	--	11512.1		310.11	18992.5	--	--	--	--	--	18992.5
296.58	11600.2	--	--	--	--	11600.2		310.01	19280.3	--	--	--	--	--	19280.3
296.48	11388.8	--	--	--	--	11388.8		309.91	19613.8	--	--	--	--	--	19613.8
296.38	11384.8	--	--	--	--	11384.8		309.81	19025.8	--	--	--	--	--	19025.8
296.28	11495.3	--	--	--	--	11495.3		309.71	19502.4	--	--	--	--	--	19502.4
296.18	11534	--	--	--	--	11534		309.61	18796.5	--	--	--	--	--	18796.5
296.08	11055.2	--	--	--	--	11055.2		309.51	18585.4	--	--	--	--	--	18585.4
295.98	11411.3	--	--	--	--	11411.3		309.41	20471.9	--	--	--	--	--	20471.9
295.88	10468.3	--	--	--	--	10468.3		309.31	18379.2	--	--	--	--	--	18379.2
295.78	10259.4	--	--	--	--	10259.4		309.21	18769.8	--	--	--	--	--	18769.8
295.68	10373.7	--	--	--	--	10373.7		309.11	18657	--	--	--	--	--	18657
295.58	10518	--	--	--	--	10518		309.01	19074.4	--	--	--	--	--	19074.4
295.48	10923	--	--	--	--	10923		308.91	19358	--	--	--	--	--	19358
295.38	11135.9	--	--	--	--	11135.9		308.81	18600.7	--	--	--	--	--	18600.7
295.28	10513.4	--	--	--	--	10513.4		308.71	18264.4	--	--	--	--	--	18264.4
295.18	10835.4	--	--	--	--	10835.4		308.61	18728.2	--	--	--	--	--	18728.2
295.08	10636.8	--	--	--	--	10636.8		308.51	18492.5	--	--	--	--	--	18492.5
294.98	10640.6	--	--	--	--	10640.6		308.41	18495.7	--	--	--	--	--	18495.7
294.88	10285.1	--	--	--	--	10285.1		308.31	19643.1	--	--	--	--	--	19643.1
294.78	10230.2	--	--	--	--	10230.2		308.21	18596.7	--	--	--	--	--	18596.7
294.68	10079.2	--	--	--	--	10079.2		308.11	18499.3	--	--	--	--	--	18499.3
294.58	10145	--	--	--	--	10145		308.01	19508.4	--	--	--	--	--	19508.4
294.48	9555.17	--	--	--	--	9555.17		307.91	19856.2	--	--	--	--	--	19856.2
294.38	9886.44	--	--	--	--	9886.44		307.81	19276.4	--	--	--	--	--	19276.4
294.28	10388.8	--	--	--	--	10388.8		307.71	18455.1	--	--	--	--	--	18455.1
294.18	10643.1	--	--	--	--	10643.1		307.61	19097.1	--	--	--	--	--	19097.1
294.08	10237.2	--	--	--	--	10237.2		307.51	18989	--	--	--	--	--	18989
293.98	9694.03	--	--	--	--	9694.03		307.41	18615.2	--	--	--	--	--	18615.2
293.88	10235.3	--	--	--	--	10235.3		307.31	18937.4	--	--	--	--	--	18937.4
293.78	9971.08	--	--	--	--	9971.08		307.21	18554.6	--	--	--	--	--	18554.6
293.68	9194.66	--	--	--	--	9194.66		307.11	18933.6	--	--	--	--	--	18933.6
293.58	9294.81	--	--	--	--	9294.81		307.01	18651.8	--	--	--	--	--	18651.8
293.48	9536.21	--	--	--	--	9536.21		306.91	18390.1	--	--	--	--	--	18390.1
293.38	9679.83	--	--	--	--	9679.83		306.81	18881.2	--	--	--	--	--	18881.2
293.28	9350.12	--	--	--	--	9350.12		306.71	17067.1	--	--	--	--	--	17067.1
293.18	9124.91	--	--	--	--	9124.91		306.61	18273.1	--	--	--	--	--	18273.1
293.08	9222.83	--	--	--	--	9222.84		306.51	17950.4	--	--	--	--	--	17950.4
292.98	9257.47	--	--	--	--	9257.47		306.41	18563	--	--	--	--	--	18563
292.88	9154.84	--	--	--	--	9154.84		306.31	18609.7	--	--	--	--	--	18609.7
292.78	9219.72	--	--	--	--	9219.72		306.21	17974.7	--	--	--	--	--	17974.7
292.68	9407.55	--	--	--	--	9407.56		306.11	17667	--	--	--	--	--	17667
292.58	8857.27	--	--	--	--	8857.3		306.01	18599.6	--	--	--	--	--	18599.6
292.48	9374.1	--	--	--	--	9374.14		305.91	17742.6	--	--	--	--	--	17742.6
292.38	9588.61	--	--	--	--	9588.68		305.81	18546.7	--	--	--	--	--	18546.7
292.28	9236.66	--	--	--	--	9236.78		305.71	18039.4	--	--	--	--	--	18039.4
292.18	9377.59	--	--	--	--	9377.79		305.61	16938	--	--	--	--	--	16938
292.08	9551.45	--	--	--	--	9551.78		305.51	16832.1	--	--	--	--	--	16832.1
291.98	9215.52	--	--	--	--	9216.08		305.41	17735.3	--	--	--	--	--	17735.3
291.88	9230.21	--	--	--	--	9231.12		305.31	16899	--	--	--	--	--	16899
291.78	9191.44	--	--	--	--	9192.92		305.21	18016.5	--	--	--	--	--	18016.5
291.68	9533	--	--	--	--	9535.35		305.11	17291.1	--	--	--	--	--	17291.1
291.58	9286.01	--	--	--	--	9289.74		305.01	16680.4	--	--	--	--	--	16680.4
291.48	9400.18	--	--	--	--	9406		304.91	16647.1	--	--	--	--	--	16647.1
291.38	9843.54	9465.85	9465.84	9474.84	9465.84	9474.84		304.81	17911.9	--	--	--	--	--	17911.9
291.28	9460.89	9465.67	9465.66	9479.41	9465.66	9479.42		304.71	17622.6	--	--	--	--	--	17622.6
291.18	9338.59	9465.48	9465.47	9486.25	9465.47	9486.27		304.61	16492.9	--	--	--	--	--	16492.9
291.08	9577.29	9465.26	9465.23	9496.3	9465.23	9496.33		304.51	16687.4	--	--	--	--	--	16687.4
290.98	9489.58	9465.02	9464.96	9510.91	9464.96	9510.97		304.41	16722.6	--	--	--	--	--	16722.6
290.88	9615.15	9464.81	9464.7	9531.9	9464.7	9532.01		304.31	16699.4	--	--	--	--	--	16699.4
290.78	9637.15	9464.64	9464.46	9561.65	9464.46	9561.83		304.21	16886.5	--	--	--	--	--	16886.5
290.68	9987.32	9464.5	9464.19	9603.22	9464.19	9603.53		304.11	15994	--	--	--	--	--	15994
290.58	9876.26	9464.34	9463.81	9660.48	9463.81	9661.01		304.01	16760.6	--	--	--	--	--	16760.6
290.48	9567.67	9464.19	9463.29	9738.42	9463.29	9739.31		303.91	16476.7	--	--	--	--	--	16476.7
290.38	9448.82	9464.12	9462.63	9843.24	9462.63	9844.73		303.81	17422.7	--	--	--	--	--	17422.7
290.28	10159.9	9464.31	9461.83	9982.48	9461.83	9984.95		303.71	16832.6	--	--	--	--	--	16832.6
290.18	10833.6	9464.93	9460.89	10165.1	9460.89	10169.1		303.61	16315.9	--	--	--	--	--	16315.9
290.08	11179.3	9466.24	9459.72	10401.3	9459.72	10407.8		303.51	16371.1	--	--	--	--	--	16371.1
289.98	11370.8	9468.67	9458.25	10702.8	9458.25	10713.2		303.41	15883.9	--	--	--	--	--	15883.9
289.88	11098.5	9472.92	9456.46	11082.3	9456.46	11098.7		303.31	16039.9	--	--	--	--	--	16039.9
289.78	11517	9480.02	9454.3	11553	9454.3	11578.7		303.21	15759.3	--	--	--	--	--	15759.3
289.68	12535.5	9491.38	9451.65	12128.1	9451.64	12167.9		303.11	16891.5	--	--	--	--	--	16891.5
289.58	13802.1	9509.12	9448.4	12819.5	9448.39	12880.2		303.01	15887.7	--	--	--	--	--	15887.7
289.48	13871.2	9536.27	9444.5	13636.7	9444.49	13728.5		302.91	15501	--	--	--	--	--	15501
289.38	14230.8	9577.1	9439.94	14585.1	9439.92	14722.3		302.81	15163.5	--	--	--	--	--	15163.5
289.28	15746.8	9637.34	9434.59	15664.3	9434.55	15867.1		302.71	14385.2	--	--	--	--	--	14385.2
289.18	17751	9724.72	9428.32	16865.7	9428.25	17162.2		302.61	15623	--	--	--	--	--	15623
289.08	18973.7	9849.54	9420.99	18171.3	9420.88	18600.1		302.51	15634.4	--	--	--	--	--	15634.4
288.98	19682.3	10025.3	9412.52	19552.1	9412.33	20165.3		302.41	15598.7	--	--	--	--	--	15598.7
288.88	21416.7	10269.5	9402.94	20967.6	9402.63	21834.8		302.31	14962.1	--	--	--	--	--	14962.1
288.78	22914.3	10604	9392.2	22366.3	9391.69	23579.1		302.21	15294.2	--	--	--	--	--	15294.2
288.68	25057.2	11055.9	9380.09	23687.9	9379.26	25365.3		302.11	14856.1	--	--	--	--	--	14856.1
288.58	27409.5	11658	9366.62	24867.1	9365.28	27161.2		302.01	14208.1	--	--	--	--	--	14208.1
288.48	28357.9	12449.8	9351.96	25839.5	9349.81	28941.6		301.91	14775.9	--	--	--	--	--	14775.9
288.38	29568.4	13476.6	9336.21	26546.8	9332.83	30694		301.81	14481.4	--	--	--	--	--	14481.4
288.28	32980.5	14789.6	9319.52	26943.7	9314.23	32424.4		301.71	13899.6	--	--	--	--	--	13899.6
288.18	35340.3	16444.4	9302.12	27003.3	9293.93	34162		301.61	13638.9	--	--	--	--	--	13638.9
288.08	36513.7	18499.2	9284.4	26720.3	9271.88	35960.2		301.51	14646.1	--	--	--	--	--	14646.1
287.98	38132.1	21011.6	9266.92	26111.6	9247.99	37894.1		301.41	14954.3	--	--	--	--	--	14954.3
287.88	39952.9	24033.6	9250.41	25214.3	9222.09	40054.1		301.31	14118.4	--	--	--	--	--	14118.4
287.78	42864.6	27606.5	9235.83	24081	9193.93	42535.4		301.21	13913.1	--	--	--	--	--	13913.1
287.68	44936	31753.3	9224.56	22773.8	9163.27	45425.1		301.11	14559.6	--	--	--	--	--	14559.6
287.58	48229.8	36471	9218.47	21358.1	9129.79	48788		301.01	14198.8	--	--	--	--	--	14198.8
287.48	52702.8	41722.2	9220.19	19896.6	9093.3	52652.4		300.91	13369	--	--	--	--	--	13369
287.38	56686.6	47426.9	9233.12	18445.1	9053.55	56998		300.81	14524.2	--	--	--	--	--	14524.2
287.28	61157.5	53457.4	9261.68	17049	9010.38	61747.3		300.71	13258.2	--	--	--	--	--	13258.2
287.18	68501.3	59635.3	9311.45	15742.6	8963.67	66762		300.61	13500.1	--	--	--	--	--	13500.1
287.08	73251.7	65735.2	9389.36	14548.8	8913.44	71846.5		300.51	14431.6	--	--	--	--	--	14431.6
286.98	77584.5	71493.7	9503.67	13480.2	8859.75	76758		300.41	13014.1	--	--	--	--	--	13014.1
286.88	81214.8	76626.5	9664.17	12541	8802.83	81226		300.31	13210.7	--	--	--	--	--	13210.7
286.78	84400	80851.9	9882.02	11728.6	8743.09	84976.3		300.21	13539.1	--	--	--	--	--	13539.1
286.68	87085.1	83917.8	10169.5	11035.6	8681.02	87760.8		300.11	14156.2	--	--	--	--	--	14156.2
286.58	88505.4	85629.5	10539.4	10451.5	8617.2	89385.9		300.01	13233	--	--	--	--	--	13233
286.48	88729	85872.7	11004.8	9964.42	8552.49	89737		299.91	12951.5	--	--	--	--	--	12951.5
286.38	87854.2	84628	11577.7	9561.66	8487.61	88792.2		299.81	13552.3	--	--	--	--	--	13552.3
286.28	85793.3	81973.2	12267.7	9230.9	8423.31	86625.2		299.71	12037.1	--	--	--	--	--	12037.1
286.18	82709.6	78073.6	13080.7	8960.48	8360.2	83394.3		299.61	12495.4	--	--	--	--	--	12495.4
286.08	79080.1	73161.9	14017	8740.05	8298.9	79321.2		299.51	12918.8	--	--	--	--	--	12918.8
285.98	74868.9	67512.3	15069.9	8560.6	8240.03	74662.8		299.41	13278.4	--	--	--	--	--	13278.4
285.88	69436.2	61411.9	16223.7	8414.44	8184.09	69681.9		299.31	13230.5	--	--	--	--	--	13230.5
285.78	65600.3	55135.5	17452.3	8295.1	8131.42	64620.1		299.21	12692.1	--	--	--	--	--	12692.1
285.68	60683.8	48926	18718.9	8197.2	8082.17	59677.8		299.11	11732.3	--	--	--	--	--	11732.3
285.58	55530.8	42981.9	19976.4	8116.4	8036.46	55001.8		299.01	12349.6	--	--	--	--	--	12349.6
285.48	50665.3	37451.7	21169.6	8049.24	7994.3	50681.9		298.91	12162.2	--	--	--	--	--	12162.2
285.38	46694.8	32434.1	22238.3	7992.93	7955.58	46754.1		298.81	11652.6	--	--	--	--	--	11652.6
285.28	43759.3	27982.9	23122.5	7945.32	7920.21	43210.2		298.71	12174.7	--	--	--	--	--	12174.7
285.18	40452.9	24113.7	23768	7904.67	7887.98	40010.4		298.61	12001.3	--	--	--	--	--	12001.3
285.08	37035.9	20813	24132.7	7869.81	7858.83	37097.8		298.51	12274.3	--	--	--	--	--	12274.3
284.98	34852.3	18045.6	24190.7	7839.67	7832.53	34410.9		298.41	12387.6	--	--	--	--	--	12387.6
284.88	32003.7	15762.5	23936.3	7813.34	7808.75	31894.7		298.31	11819.5	--	--	--	--	--	11819.5
284.78	29284.2	13907.6	23384.3	7790.21	7787.29	29507.6		298.21	11495.1	--	--	--	--	--	11495.1
284.68	25910.3	12422.2	22568.4	7769.83	7767.99	27224.5		298.11	11820.6	--	--	--	--	--	11820.6
284.58	24392	11249.2	21536.7	7751.88	7750.73	25036.3		298.01	11787.2	--	--	--	--	--	11787.2
284.48	23098.6	10335	20346.8	7736.1	7735.4	22947.1		297.91	12198.3	--	--	--	--	--	12198.3
284.38	20942.1	9631.74	19059	7722.3	7721.87	20969.3		297.81	12013.9	--	--	--	--	--	12013.9
284.28	19048	9097.45	17731.6	7710.32	7710.06	19119.3		297.71	11571.7	--	--	--	--	--	11571.7
284.18	17617.7	8696.37	16416.3	7699.91	7699.75	17413.1		297.61	11041.1	--	--	--	--	--	11041.1
284.08	15850.9	8398.82	15155.5	7690.95	7690.86	15863.6		297.51	11716.7	--	--	--	--	--	11716.7
283.98	13900.5	8180.52	13981.1	7683.22	7683.16	14478.5		297.41	12142.7	--	--	--	--	--	12142.7
283.88	12970.4	8022.11	12914.5	7676.59	7676.56	13260.1		297.31	11673.1	--	--	--	--	--	11673.1
283.78	12686	7908.41	11967.6	7670.99	7670.97	12205		297.21	11660.3	--	--	--	--	--	11660.3
283.68	11300.7	7827.63	11143.9	7666.29	7666.28	11305.3		297.11	11064.7	--	--	--	--	--	11064.7
283.58	10478.4	7770.79	10441	7662.35	7662.35	10549.4		297.01	10792	--	--	--	--	--	10792
283.48	10499.2	7731.16	9851.4	7659.08	7659.08	9923.49		296.91	10470.3	--	--	--	--	--	10470.3
283.38	10128.7	7703.74	9364.97	7656.35	7656.35	9412.35		296.81	10904	--	--	--	--	--	10904
283.28	9529.16	7684.82	8969.72	7654.02	7654.02	9000.53		296.71	10230.4	--	--	--	--	--	10230.4
283.18	9335.86	7671.86	8653.3	7652.05	7652.05	8673.11		296.61	10983.7	--	--	--	--	--	10983.7
283.08	9126.95	7663.09	8403.62	7650.49	7650.49	8416.22		296.51	10293.9	--	--	--	--	--	10293.9
282.98	8930.03	7657.14	8209.24	7649.21	7649.21	8217.16		296.41	11671.9	--	--	--	--	--	11671.9
282.88	8883.53	7653.08	8059.88	7648.16	7648.16	8064.81		296.31	11139.7	--	--	--	--	--	11139.7
282.78	8288.16	7650.35	7946.62	7647.32	7647.32	7949.64		296.21	10087.4	--	--	--	--	--	10087.4
282.68	7469.82	7648.51	7861.81	7646.67	7646.67	7863.66		296.11	11159.1	--	--	--	--	--	11159.1
282.58	7689.81	7647.23	7799.05	7646.12	7646.12	7800.16		296.01	10628.6	--	--	--	--	--	10628.6
282.48	7697.93	7646.33	7753.18	7645.67	7645.67	7753.84		295.91	10783.8	--	--	--	--	--	10783.8
282.38	7679.98	7645.71	7720.07	7645.33	7645.33	7720.46		295.81	9811.97	--	--	--	--	--	9811.97
282.28	7718.91	7645.32	7696.48	7645.09	7645.09	7696.71		295.71	10161.8	--	--	--	--	--	10161.8
282.18	7535.47	7645.12	7679.94	7644.99	7644.99	7680.07		295.61	9980.8	--	--	--	--	--	9980.8
282.08	7575.05	--	--	--	--	7598.63		295.51	10829.2	--	--	--	--	--	10829.2
281.98	7715.56	--	--	--	--	7731.23		295.41	9789.52	--	--	--	--	--	9789.52
281.88	7127.29	--	--	--	--	7137.6		295.31	9582.77	--	--	--	--	--	9582.77
281.78	6621.67	--	--	--	--	6628.37		295.21	10470.5	--	--	--	--	--	10470.5
281.68	7242.53	--	--	--	--	7246.84		295.11	8904.63	--	--	--	--	--	8904.63
281.58	7759.26	--	--	--	--	7762		295.01	9213.36	--	--	--	--	--	9213.36
281.48	7366.13	--	--	--	--	7367.85		294.91	9456.07	--	--	--	--	--	9456.07
281.38	7127.6	--	--	--	--	7128.68		294.81	9602.7	--	--	--	--	--	9602.7
281.28	6885.89	--	--	--	--	6886.55		294.71	9874.08	--	--	--	--	--	9874.08
281.18	6764.59	--	--	--	--	6764.99		294.61	9698.06	--	--	--	--	--	9698.06
281.08	6932.28	--	--	--	--	6932.53		294.51	9490.04	--	--	--	--	--	9490.04
280.98	6620.33	--	--	--	--	6620.47		294.41	9486.36	--	--	--	--	--	9486.36
280.88	6346.43	--	--	--	--	6346.51		294.31	9365.28	--	--	--	--	--	9365.28
280.78	6938.62	--	--	--	--	6938.67		294.21	9270.73	--	--	--	--	--	9270.73
280.68	6749.09	--	--	--	--	6749.12		294.11	9498.29	--	--	--	--	--	9498.29
280.58	6500.18	--	--	--	--	6500.2		294.01	10221.8	--	--	--	--	--	10221.8
280.48	6687.29	--	--	--	--	6687.3		293.91	9331.25	--	--	--	--	--	9331.26
280.38	6797.97	--	--	--	--	6797.98		293.81	9226.86	--	--	--	--	--	9226.87
280.28	6451.39	--	--	--	--	6451.39		293.71	9992.88	--	--	--	--	--	9992.88
280.18	6514.53	--	--	--	--	6514.53		293.61	8426.84	--	--	--	--	--	8426.85
280.08	6125.58	--	--	--	--	6125.58		293.51	8771.53	--	--	--	--	--	8771.55
279.98	5812.42	--	--	--	--	5812.42		293.41	9426.88	--	--	--	--	--	9426.9
279.88	6256.32	--	--	--	--	6256.32		293.31	9068.34	--	--	--	--	--	9068.38
279.78	6497.38	--	--	--	--	6497.38		293.21	8341.47	--	--	--	--	--	8341.54
279.68	6318.61	--	--	--	--	6318.61		293.11	9306.4	--	--	--	--	--	9306.52
279.58	6139.71	--	--	--	--	6139.71		293.01	9260.15	--	--	--	--	--	9260.34
279.48	5987.76	--	--	--	--	5987.76		292.91	9251.08	--	--	--	--	--	9251.39
279.38	6118.38	--	--	--	--	6118.38		292.81	8934.12	--	--	--	--	--	8934.61
279.28	6392.13	--	--	--	--	6392.13		292.71	9595.18	--	--	--	--	--	9595.96
279.18	6418.47	--	--	--	--	6418.47		292.61	9094.9	--	--	--	--	--	9096.11
279.08	6419.53	--	--	--	--	6419.53		292.51	9058.29	--	--	--	--	--	9060.17
278.98	6658.41	--	--	--	--	6658.41		292.41	9289.96	--	--	--	--	--	9292.82
278.88	6390.8	--	--	--	--	6390.8		292.31	9451.76	--	--	--	--	--	9456.09
278.78	5951.53	--	--	--	--	5951.53		292.21	9014.78	--	--	--	--	--	9021.26
278.68	6066.72	--	--	--	--	6066.72		292.11	9177.62	--	--	--	--	--	9187.18
278.58	5953.34	--	--	--	--	5953.34		292.01	9339.7	--	--	--	--	--	9353.67
278.48	5885.44	--	--	--	--	5885.44		291.91	9537.11	--	--	--	--	--	9557.3
278.38	6091.16	--	--	--	--	6091.16		291.81	9315.6	--	--	--	--	--	9344.46
278.28	6217.14	--	--	--	--	6217.14		291.71	9424.68	--	--	--	--	--	9465.47
278.18	6269.35	--	--	--	--	6269.35		291.61	8356.12	--	--	--	--	--	8413.12
278.08	6452.08	--	--	--	--	6452.08		291.51	8793.32	8919.57	8919.57	8919.58	8998.35	8919.57	8998.36
277.98	6451.4	--	--	--	--	6451.4		291.41	9008.55	8918.93	8918.93	8918.95	9026.58	8918.93	9026.61
277.88	6256.28	--	--	--	--	6256.28		291.31	9015.17	8918.29	8918.29	8918.34	9063.75	8918.29	9063.8
277.78	6060.9	--	--	--	--	6060.9		291.21	9194.45	8917.61	8917.61	8917.71	9111.93	8917.61	9112.03
277.68	6105.23	--	--	--	--	6105.23		291.11	9588.02	8916.82	8916.82	8917.02	9173.41	8916.82	9173.61
277.58	6304.07	--	--	--	--	6304.07		291.01	10341.1	8915.92	8915.92	8916.32	9250.78	8915.92	9251.19
277.48	6671.3	--	--	--	--	6671.3		290.91	9297.74	8914.95	8914.95	8915.73	9346.78	8914.95	9347.56
277.38	6539.13	--	--	--	--	6539.13		290.81	9598.83	8913.86	8913.86	8915.35	9464	8913.86	9465.49
277.28	6167.55	--	--	--	--	6167.55		290.71	10313.2	8912.64	8912.64	8915.43	9604.83	8912.64	9607.61
277.18	6333.69	--	--	--	--	6333.69		290.61	10473	8911.28	8911.29	8916.4	9771.12	8911.28	9776.23
277.08	6386.52	--	--	--	--	6386.52		290.51	10302.5	8909.77	8909.77	8918.98	9963.88	8909.77	9973.1
276.98	6284.5	--	--	--	--	6284.5		290.41	9938.65	8908.16	8908.17	8924.43	10183	8908.16	10199.3
276.88	6345.38	--	--	--	--	6345.38		290.31	10410.2	8906.42	8906.44	8934.65	10426.5	8906.42	10454.8
276.78	6217.17	--	--	--	--	6217.17		290.21	10445.2	8904.38	8904.43	8952.44	10690.6	8904.38	10738.7
276.68	6082.15	--	--	--	--	6082.15		290.11	10790.3	8902.04	8902.13	8982.31	10969.1	8902.04	11049.5
276.58	5965.2	--	--	--	--	5965.2		290.01	10595.9	8899.48	8899.66	9031.04	11253.9	8899.48	11385.6
276.48	5613.44	--	--	--	--	5613.44		289.91	11651.4	8896.62	8896.97	9108.23	11534.3	8896.62	11746.2
276.38	5331.54	--	--	--	--	5331.54		289.81	12326.3	8893.43	8894.1	9227.42	11798	8893.43	12132.6
276.28	5458.19	--	--	--	--	5458.19		289.71	12727.5	8889.7	8890.96	9406.91	12031.7	8889.7	12550.1
276.18	5613.88	--	--	--	--	5613.88		289.61	12638.6	8885.32	8887.66	9671.12	12222.3	8885.32	13010.4
276.08	5336.37	--	--	--	--	5336.37		289.51	13523.9	8880.32	8884.58	10051.4	12358.3	8880.32	13533.6
275.98	5649.57	--	--	--	--	5649.57		289.41	13705.4	8874.55	8882.18	10586.2	12430.7	8874.55	14150
275.88	6096.16	--	--	--	--	6096.16		289.31	15584.3	8867.94	8881.38	11320.8	12434.3	8867.94	14900.6
275.78	5814.71	--	--	--	--	5814.71		289.21	17019.6	8860.25	8883.55	12305.1	12368.4	8860.25	15836.5
275.68	5539.81	--	--	--	--	5539.81		289.11	16961.6	8851.34	8891.06	13590.5	12236.4	8851.34	17015.4
275.58	5661.9	--	--	--	--	5661.9		289.01	18628.5	8840.98	8907.62	15224	12046.1	8840.97	18495.7
275.48	6173.68	--	--	--	--	6173.68		288.91	19399	8828.82	8938.83	17238.7	11807.8	8828.82	20327.7
275.38	6196.38	--	--	--	--	6196.38		288.81	22795.9	8814.59	8993.25	19644	11534.1	8814.59	22542.2
275.28	6341.91	--	--	--	--	6341.91		288.71	24958.8	8798.03	9083.51	22412.6	11237.8	8798.02	25137.9
275.18	5995.48	--	--	--	--	5995.48		288.61	27725	8779.11	9227.95	25468.9	10931.6	8779.1	28070.2
275.08	5795.14	--	--	--	--	5795.14		288.51	31238.2	8757.66	9451.94	28680.5	10626.3	8757.63	31243.5
274.98	5601.61	--	--	--	--	5601.61		288.41	34972.2	8733.5	9790.1	31858.3	10330.9	8733.44	34512.5
274.88	5729.37	--	--	--	--	5729.37		288.31	37911.3	8706.67	10288.6	34768.9	10052	8706.55	37696.5
274.78	5842.62	--	--	--	--	5842.62		288.21	39957.6	8677.09	11006.8	37158.9	9794	8676.83	40606.3
274.68	5919.01	--	--	--	--	5919.01		288.11	43327.7	8645.16	12019.9	38793.8	9559.58	8644.66	43084.5
274.58	6111.08	--	--	--	--	6111.08		288.01	45086	8611.02	13418.2	39498	9349.44	8610.04	45046.6
274.48	5685.99	--	--	--	--	5685.99		287.91	46482.6	8574.94	15307.3	39190.4	9162.94	8573.05	46516.4
274.38	5764.06	--	--	--	--	5764.06		287.81	48577.1	8537.47	17804.5	37901	8998.64	8533.91	47639.9
274.28	5584.94	--	--	--	--	5584.94		287.71	48103.6	8499.07	21031.9	35764.9	8854.15	8492.47	48672.6
274.18	5842.21	--	--	--	--	5842.21		287.61	50083.3	8460.49	25105.5	32994	8726.63	8448.51	49941.1
274.08	6120.79	--	--	--	--	6120.79		287.51	52035.9	8423.13	30120.2	29837.8	8613.12	8401.76	51789
273.98	5564.51	--	--	--	--	5564.51		287.41	53341.4	8389.11	36128.3	26542.5	8510.48	8351.71	54515.3
273.88	6100.24	--	--	--	--	6100.24		287.31	58417.8	8362.29	43116.3	23319.9	8415.95	8298.05	58320.3
273.78	6141.28	--	--	--	--	6141.28		287.21	63783.8	8348.44	50978.1	20328.6	8326.7	8240.13	63261.4
273.68	6192.14	--	--	--	--	6192.14		287.11	68561.3	8357.12	59494.5	17669.9	8240.7	8177.85	69228.6
273.58	6588.53	--	--	--	--	6588.53		287.01	77197.6	8401.36	68318.6	15391.1	8155.23	8110.12	75935.9
273.48	6253.44	--	--	--	--	6253.44		286.91	82192	8501.68	76983.4	13498.4	8069.25	8037.22	82941.1
273.38	6215.02	--	--	--	--	6215.02		286.81	90313.5	8686.56	84929.2	11968.4	7982.05	7959.56	89687.5
273.28	6525.66	--	--	--	--	6525.66		286.71	93399.8	8994.16	91557.8	10759.2	7892.95	7877.34	95572.1
273.18	6122.2	--	--	--	--	6122.2		286.61	104286	9474.89	96310.1	9821.21	7801.94	7791.22	100034
273.08	6267.23	--	--	--	--	6267.23		286.51	103173	10192.5	98750.5	9103.76	7709.33	7702.05	102650
272.98	6480.68	--	--	--	--	6480.68		286.41	100899	11224.3	98641	8559.82	7615.61	7610.72	103209
272.88	6412.91	--	--	--	--	6412.91		286.31	100137	12660.2	95984.7	8148.85	7521.78	7518.53	101760
								286.21	98034.4	14598.1	91024.4	7837	7428.46	7426.33	98609
								286.11	94777.7	17136.5	84200.2	7597.89	7336.76	7335.37	94265.2
								286.01	90120.3	20361.3	76073.2	7410.6	7246.83	7245.94	89354.1
								285.91	85293.6	24330.7	67243.1	7260.77	7159.99	7159.42	84516.3
								285.81	81322.6	29051.7	58269	7136.99	7076.13	7075.77	80306.5
								285.71	76392.8	34457.1	49616.3	7030.88	6994.82	6994.6	77115.3
								285.61	76553.8	40385.2	41628.7	6936.79	6915.82	6915.69	75119.5
								285.51	73101.5	46566	34523.7	6850.95	6838.99	6838.91	74262.9
								285.41	72389.9	52624.7	28404.8	6770.9	6764.2	6764.15	74272.2
								285.31	74209.3	58107.3	23284	6694.78	6691.1	6691.07	74704
								285.21	75831.3	62532.7	19107.6	6621.66	6619.68	6619.66	75022.7
								285.11	74956.5	65465.2	15780.4	6551.24	6550.19	6550.18	74696.5
								285.01	72967.2	66590.8	13185.8	6483.07	6482.52	6482.52	73294.6
								284.91	71855	65780.5	11202.4	6417.74	6417.46	6417.46	70565.7
								284.81	67195.2	63116.1	9713.6	6355.64	6355.5	6355.5	66474.4
								284.71	60466.5	58873.6	8614.69	6297.11	6297.04	6297.04	61191.4
								284.61	56740.5	53468.1	7816.16	6242.91	6242.87	6242.87	55041.4
								284.51	48745.5	47377.5	7244.18	6193.62	6193.6	6193.6	48428.1
								284.41	40230	41067.8	6839.76	6149.6	6149.6	6149.6	41758
								284.31	35196.3	34935.6	6557.04	6110.98	6110.97	6110.97	35381.7
								284.21	28962.7	29276.2	6361.49	6077.84	6077.84	6077.84	29559.9
								284.11	24278.5	24275.6	6227.47	6050	6050	6050	24453.1
								284.01	19589.8	20020.4	6136.25	6026.99	6026.99	6026.99	20129.6
								283.91	16489.7	16518.4	6074.67	6008.49	6008.49	6008.49	16584.6
								283.81	14265.3	13721.7	6033.32	5993.89	5993.89	5993.89	13761.1
								283.71	11697	11549	6005.56	5982.43	5982.43	5982.43	11572.1
								283.61	9819.13	9903.84	5987.03	5973.69	5973.69	5973.69	9917.18
								283.51	9588.85	8688.02	5974.68	5967.11	5967.11	5967.11	8695.59
								283.41	8018.57	7809.94	5966.45	5962.22	5962.22	5962.22	7814.17
								283.31	7216.18	7189.62	5960.87	5958.55	5958.55	5958.55	7191.94
								283.21	6863.34	6760.71	5957.08	5955.83	5955.83	5955.83	6761.96
								283.11	6333.78	6470.33	5954.54	5953.87	5953.87	5953.87	6470.99
								283.01	6580.84	6277.58	5952.67	5952.32	5952.32	5952.32	6277.93
								282.91	6859.81	6152.12	5951.23	5951.05	5951.05	5951.05	6152.3
								282.81	6605.65	6072.12	5950.2	5950.11	5950.11	5950.11	6072.21
								282.71	6248.71	6022.01	5949.38	5949.34	5949.34	5949.34	6022.05
								282.61	5508.67	5991.15	5948.68	5948.66	5948.66	5948.66	5991.17
								282.51	5892.79	--	--	--	--	--	5917.19
								282.41	5487.48	--	--	--	--	--	5501.22
								282.31	5407.26	--	--	--	--	--	5414.86
								282.21	5341.38	--	--	--	--	--	5345.5
								282.11	5646.48	--	--	--	--	--	5648.68
								282.01	5116.04	--	--	--	--	--	5117.19
								281.91	5233.17	--	--	--	--	--	5233.76
								281.81	5259.6	--	--	--	--	--	5259.9
								281.71	5134.76	--	--	--	--	--	5134.91
								281.61	4818.33	--	--	--	--	--	4818.4
								281.51	4832.48	--	--	--	--	--	4832.51
								281.41	5008.85	--	--	--	--	--	5008.86
								281.31	5309.47	--	--	--	--	--	5309.48
								281.21	4853.81	--	--	--	--	--	4853.82
								281.11	5312.14	--	--	--	--	--	5312.14
								281.01	5239.89	--	--	--	--	--	5239.89
								280.91	4780.71	--	--	--	--	--	4780.71
								280.81	4238.68	--	--	--	--	--	4238.68
								280.71	4889.7	--	--	--	--	--	4889.7
								280.61	4583.56	--	--	--	--	--	4583.56
								280.51	5129.23	--	--	--	--	--	5129.23
								280.41	4720.9	--	--	--	--	--	4720.9
								280.31	4552.39	--	--	--	--	--	4552.39
								280.21	4487.49	--	--	--	--	--	4487.49
								280.11	4339.7	--	--	--	--	--	4339.7
								280.01	4537.65	--	--	--	--	--	4537.65
								279.91	4305.81	--	--	--	--	--	4305.81
								279.81	4315.42	--	--	--	--	--	4315.42
								279.71	4184.04	--	--	--	--	--	4184.04
								279.61	4566.73	--	--	--	--	--	4566.73
								279.51	3918.69	--	--	--	--	--	3918.69
								279.41	4297.84	--	--	--	--	--	4297.84
								279.31	4528.79	--	--	--	--	--	4528.79

## Sheet: Fig. 2c
Binding Energy (E)		N1s CNO?	N1s C-NH2?	Backgnd.	Envelope	--		N1s Scan A	N1s Scan B	Backgnd.	Envelope
eV	Counts / s (Residuals × 2)	Counts / s (Residuals × 2)	Counts / s (Residuals × 2)	Counts / s (Residuals × 2)	Counts / s (Residuals × 2)	--	Counts / s (Residuals × 2)	Counts / s (Residuals × 2)	Counts / s (Residuals × 2)	Counts / s (Residuals × 2)	Counts / s (Residuals × 2)
408.88	14983.1	--	--	--	14983.1	416.31	17588.2	--	--	--	17588.2
408.78	14448.2	--	--	--	14448.2	416.21	17311.9	--	--	--	17311.9
408.68	14391.7	--	--	--	14391.7	416.11	16955.4	--	--	--	16955.4
408.58	14475.1	--	--	--	14475.1	416.01	17326.1	--	--	--	17326.1
408.48	14614.3	--	--	--	14614.3	415.91	17153.2	--	--	--	17153.2
408.38	14322.2	--	--	--	14322.2	415.81	16441.4	--	--	--	16441.4
408.28	14101.8	--	--	--	14101.8	415.71	17344	--	--	--	17344
408.18	14039.4	--	--	--	14039.4	415.61	17427.4	--	--	--	17427.4
408.08	14334.2	--	--	--	14334.2	415.51	16722	--	--	--	16722
407.98	14224	--	--	--	14224	415.41	17130.3	--	--	--	17130.3
407.88	14405.3	--	--	--	14405.3	415.31	17170.3	--	--	--	17170.3
407.78	14623.7	--	--	--	14623.7	415.21	16959	--	--	--	16959
407.68	13937.7	--	--	--	13937.7	415.11	17492.4	--	--	--	17492.4
407.58	14297.2	--	--	--	14297.2	415.01	16953.4	--	--	--	16953.4
407.48	14445.8	--	--	--	14445.8	414.91	17277.3	--	--	--	17277.3
407.38	14424.5	--	--	--	14424.5	414.81	17105	--	--	--	17105
407.28	13976.3	--	--	--	13976.3	414.71	16152.4	--	--	--	16152.4
407.18	14263.3	--	--	--	14263.3	414.61	16894.1	--	--	--	16894.1
407.08	14128.4	--	--	--	14128.4	414.51	16922.8	--	--	--	16922.8
406.98	14160.1	--	--	--	14160.1	414.41	16810.2	--	--	--	16810.2
406.88	13827.6	--	--	--	13827.6	414.31	16657.1	--	--	--	16657.1
406.78	14839.1	--	--	--	14839.1	414.21	16639.4	--	--	--	16639.4
406.68	14863	--	--	--	14863	414.11	17082.8	--	--	--	17082.8
406.58	14407.9	--	--	--	14407.9	414.01	17056.9	--	--	--	17056.9
406.48	14085.7	--	--	--	14085.7	413.91	16778.3	--	--	--	16778.3
406.38	14674.9	--	--	--	14674.9	413.81	16691.6	--	--	--	16691.6
406.28	14056.7	--	--	--	14056.8	413.71	16615.9	--	--	--	16615.9
406.18	13696.9	--	--	--	13696.9	413.61	16259.9	--	--	--	16259.9
406.08	14479.5	--	--	--	14479.6	413.51	17060.5	--	--	--	17060.5
405.98	14493.5	--	--	--	14493.7	413.41	16551	--	--	--	16551
405.88	13713.4	13993.8	13993.6	13993.6	13993.8	413.31	16532.2	--	--	--	16532.2
405.78	13652.6	13996.2	13995.8	13995.8	13996.2	413.21	16688.4	--	--	--	16688.4
405.68	13628.7	13998.7	13998	13998	13998.7	413.11	16288.1	--	--	--	16288.1
405.58	14097.6	14001.3	14000.3	14000.3	14001.3	413.01	16611.8	--	--	--	16611.8
405.48	14221.8	14004.1	14002.5	14002.5	14004.1	412.91	16931	--	--	--	16931
405.38	13927.2	14007.1	14004.8	14004.8	14007.1	412.81	16786.3	--	--	--	16786.3
405.28	14250.4	14010.5	14007	14007	14010.5	412.71	16239.7	--	--	--	16239.7
405.18	14601.9	14014.6	14009.3	14009.3	14014.6	412.61	16804.9	--	--	--	16804.9
405.08	14857.3	14019.4	14011.5	14011.5	14019.4	412.51	16559.4	--	--	--	16559.4
404.98	14483.2	14025.4	14013.7	14013.7	14025.4	412.41	16851.8	--	--	--	16851.8
404.88	13770.7	14033	14016	14016	14033	412.31	16580.9	--	--	--	16580.9
404.78	13574.6	14042.9	14018.2	14018.2	14042.9	412.21	17071.3	--	--	--	17071.3
404.68	14393.7	14055.9	14020.5	14020.5	14055.9	412.11	16497.4	--	--	--	16497.4
404.58	13807.4	14073.2	14022.7	14022.7	14073.2	412.01	16081.8	--	--	--	16081.8
404.48	14169.4	14096.2	14024.9	14024.9	14096.2	411.91	16911.8	--	--	--	16911.8
404.38	14385.5	14126.8	14027.2	14027.2	14126.8	411.81	16481.7	--	--	--	16481.7
404.28	14392	14167.4	14029.5	14029.4	14167.5	411.71	16596.9	--	--	--	16596.9
404.18	14649.9	14221.2	14031.7	14031.7	14221.3	411.61	16229.5	--	--	--	16229.5
404.08	14087	14291.9	14034	14033.9	14292	411.51	16513.3	16620.9	16620.9	16620.9	16620.9
403.98	14632.1	14384.1	14036.3	14036.1	14384.2	411.41	17216.6	16613	16613	16613	16613
403.88	14694.6	14503.4	14038.6	14038.4	14503.6	411.31	16548.3	16605.2	16605.2	16605.2	16605.2
403.78	15299.7	14656.6	14040.9	14040.6	14656.9	411.21	16759.4	16597.3	16597.3	16597.3	16597.3
403.68	15651.3	14851.2	14043.3	14042.9	14851.6	411.11	16341.7	16589.4	16589.4	16589.4	16589.4
403.58	15561.3	15096.1	14045.7	14045.1	15096.8	411.01	16449.6	16581.5	16581.5	16581.5	16581.5
403.48	15333.7	15401.2	14048.3	14047.3	15402.1	410.91	16642.1	16573.6	16573.6	16573.6	16573.6
403.38	15390.4	15777.1	14050.9	14049.6	15778.5	410.81	16539.1	16565.7	16565.7	16565.7	16565.7
403.28	16089.5	16235.1	14053.8	14051.8	16237	410.71	15927.2	16557.8	16557.8	16557.8	16557.8
403.18	17084.5	16786.5	14056.8	14054.1	16789.3	410.61	16483.1	16550	16550	16550	16550
403.08	17528.5	17442.1	14060.3	14056.3	17446.1	410.51	16347.3	16542.1	16542.1	16542.1	16542.1
402.98	17673.5	18211.6	14064.1	14058.5	18217.2	410.41	16804.6	16534.2	16534.2	16534.2	16534.2
402.88	18297	19102.2	14068.6	14060.8	19110	410.31	16648.8	16526.3	16526.3	16526.3	16526.3
402.78	19921	20117.7	14073.9	14063	20128.5	410.21	16385.3	16518.4	16518.4	16518.4	16518.4
402.68	20848.6	21257	14080.2	14065.3	21272	410.11	16282.8	16510.5	16510.5	16510.5	16510.5
402.58	22062.4	22513.2	14088	14067.5	22533.6	410.01	16788.6	16502.6	16502.6	16502.6	16502.6
402.48	23850	23871.8	14097.5	14069.7	23899.5	409.91	16089	16494.7	16494.7	16494.7	16494.7
402.38	26357.5	25310.1	14109.4	14072	25347.5	409.81	16657.6	16486.9	16486.9	16486.9	16486.9
402.28	28228.5	26796.7	14124.1	14074.2	26846.6	409.71	16494.9	16479	16479	16479	16479
402.18	29469.3	28291.4	14142.6	14076.5	28357.5	409.61	16210.8	16471.1	16471.1	16471.1	16471.1
402.08	29322.2	29746.3	14165.6	14078.7	29833.2	409.51	16647.6	16463.2	16463.2	16463.2	16463.2
401.98	30937.6	31108.2	14194.3	14081	31221.5	409.41	16311.7	16455.3	16455.3	16455.3	16455.3
401.88	32168.3	32321.2	14229.8	14083.2	32467.8	409.31	16376.8	16447.4	16447.4	16447.4	16447.4
401.78	32482.5	33331	14273.5	14085.4	33519.1	409.21	16407.1	16439.5	16439.5	16439.5	16439.5
401.68	34858.3	34089.1	14327	14087.7	34328.4	409.11	16147.5	16431.7	16431.7	16431.7	16431.7
401.58	34985.4	34557.1	14391.9	14089.9	34859.1	409.01	16062.4	16423.8	16423.8	16423.8	16423.8
401.48	34821.4	34710.7	14470.1	14092.2	35088.6	408.91	16285.2	16415.9	16415.9	16415.9	16415.9
401.38	34959.3	34541.7	14563.3	14094.4	35010.6	408.81	17023.9	16408	16408	16408	16408
401.28	34621.7	34059.3	14673.4	14096.6	34636.1	408.71	16022.7	16400.1	16400.1	16400.1	16400.1
401.18	34030.9	33288.8	14802.1	14098.9	33992.1	408.61	15772.1	16392.2	16392.2	16392.2	16392.2
401.08	33983.4	32269.3	14950.9	14101.1	33119.1	408.51	16364.1	16384.3	16384.3	16384.3	16384.3
400.98	31902.4	31050	15120.7	14103.4	32067.3	408.41	16311.5	16376.5	16376.5	16376.5	16376.5
400.88	30457.4	29685.2	15312	14105.6	30891.6	408.31	16195.5	16368.6	16368.6	16368.6	16368.6
400.78	29670.7	28230.7	15524.6	14107.8	29647.5	408.21	15844.6	16360.7	16360.7	16360.7	16360.7
400.68	27762.9	26739.8	15757.3	14110.1	28387	408.11	16255	16352.8	16352.8	16352.8	16352.8
400.58	26811.8	25259.6	16007.7	14112.3	27154.9	408.01	16297.6	16344.9	16344.9	16344.9	16344.9
400.48	26281.1	23829.8	16272.2	14114.6	25987.4	407.91	16591.9	16337	16337	16337	16337
400.38	25306.7	22481.5	16545.8	14116.8	24910.4	407.81	17132.6	16329.1	16329.1	16329.1	16329.1
400.28	24440.7	21236.7	16822.3	14119	23939.9	407.71	15933.3	16321.2	16321.2	16321.2	16321.2
400.18	22887.4	20109.4	17094.2	14121.3	23082.3	407.61	16306.2	16313.4	16313.4	16313.4	16313.4
400.08	22559.2	19106.2	17353.1	14123.5	22335.8	407.51	15743	16305.5	16305.5	16305.5	16305.5
399.98	22330.5	18227.8	17590	14125.8	21692	407.41	16320.5	16297.6	16297.6	16297.6	16297.6
399.88	20975.2	17470.1	17796	14128	21138.1	407.31	16652.2	16289.7	16289.7	16289.7	16289.7
399.78	20502.9	16825.6	17962.7	14130.2	20658.1	407.21	16115.2	16281.8	16281.8	16281.8	16281.8
399.68	20117.9	16284.9	18082.8	14132.5	20235.2	407.11	15940.9	16273.9	16273.9	16273.9	16273.9
399.58	20017	15836.8	18151.1	14134.7	19853.2	407.01	16239.4	16266	16266	16266	16266
399.48	19686.9	15470.1	18164.5	14137	19497.6	406.91	16035.4	16258.2	16258.2	16258.2	16258.2
399.38	18792.8	15173.5	18122.3	14139.2	19156.7	406.81	16149.1	16250.3	16250.3	16250.3	16250.3
399.28	18409.5	14936.5	18026.8	14141.4	18821.9	406.71	16661.1	16242.4	16242.4	16242.4	16242.4
399.18	17957.2	14749.2	17882.4	14143.7	18487.9	406.61	15889.6	16234.5	16234.5	16234.5	16234.5
399.08	17758.7	14602.8	17695.6	14145.9	18152.5	406.51	15837.2	16226.6	16226.6	16226.6	16226.6
398.98	18309.8	14489.8	17474.5	14148.2	17816.1	406.41	15803.8	16218.7	16218.7	16218.7	16218.7
398.88	17745.2	14403.6	17227.7	14150.4	17480.9	406.31	16351.6	16210.8	16210.8	16210.8	16210.8
398.78	17163.4	14338.5	16964.4	14152.7	17150.3	406.21	16286.5	16203	16203	16203	16203
398.68	17184.8	14290.2	16693.3	14154.9	16828.5	406.11	15791.2	16195.1	16195.1	16195.1	16195.1
398.58	16887.1	14254.7	16422.2	14157.1	16519.7	406.01	16287.5	16187.2	16187.2	16187.2	16187.2
398.48	16925.9	14229.1	16157.8	14159.4	16227.6	405.91	16235.3	16179.3	16179.4	16179.3	16179.4
398.38	16773.1	14211	15905.8	14161.6	15955.2	405.81	16060	16171.4	16171.5	16171.4	16171.5
398.28	15782.3	14198.5	15670.2	14163.9	15704.9	405.71	15992.6	16163.5	16163.7	16163.5	16163.7
398.18	14812.2	14190.2	15453.9	14166.1	15478	405.61	15881.3	16155.6	16155.9	16155.6	16155.9
398.08	14785.9	14185	15258.5	14168.3	15275.1	405.51	15619.3	16147.7	16148.2	16147.7	16148.2
397.98	15079.3	14182	15084.6	14170.6	15095.9	405.41	16202.7	16139.9	16140.7	16139.9	16140.7
397.88	14853.9	14180.5	14932	14172.8	14939.7	405.31	16411.3	16132	16133.3	16132	16133.3
397.78	14504.4	14180.2	14800	14175.1	14805.1	405.21	16292.5	16124.1	16126.1	16124.1	16126.1
397.68	14504.7	14180.7	14687.1	14177.3	14690.6	405.11	16144.3	16116.2	16119.4	16116.2	16119.4
397.58	14488.5	14181.8	14591.9	14179.5	14594.1	405.01	16043.8	16108.3	16113.2	16108.3	16113.2
397.48	14569.8	14183.3	14512.4	14181.8	14513.9	404.91	15700.1	16100.4	16107.9	16100.4	16107.9
397.38	14570.1	14185	14446.9	14184	14447.8	404.81	16118.8	16092.5	16103.8	16092.5	16103.8
397.28	14155.8	14186.9	14393.5	14186.3	14394.1	404.71	16006.2	16084.7	16101.5	16084.7	16101.5
397.18	14033.1	14188.9	14350.6	14188.5	14351	404.61	16452.7	16076.8	16101.8	16076.8	16101.8
397.08	14296	14191	14316.5	14190.7	14316.7	404.51	15474	16068.9	16105.5	16068.9	16105.5
396.98	14581.5	14193.1	14289.7	14193	14289.9	404.41	16273.8	16061	16114.1	16061	16114.1
396.88	14462.9	14195.3	14269	14195.2	14269.1	404.31	16574.6	16053.1	16129.2	16053.1	16129.2
396.78	14169	14197.5	14253.4	14197.5	14253.4	404.21	16299.2	16045.2	16153.2	16045.2	16153.2
396.68	13953.7	14199.7	14241.7	14199.7	14241.7	404.11	16305.9	16037.3	16188.9	16037.3	16188.9
396.58	14272.5	14202	14233.2	14201.9	14233.2	404.01	16223.7	16029.5	16239.9	16029.5	16239.9
396.48	13738.9	14204.2	14227.3	14204.2	14227.3	403.91	16345.8	16021.6	16310.6	16021.6	16310.6
396.38	14475	14206.4	14223.4	14206.4	14223.4	403.81	16146.8	16013.7	16406.3	16013.7	16406.3
396.28	14164.9	14208.7	14221	14208.7	14221	403.71	16222.4	16005.8	16533.3	16005.8	16533.3
396.18	13952.6	14210.9	14219.8	14210.9	14219.8	403.61	16225.5	15997.9	16698.7	15997.9	16698.7
396.08	14104.4	14213.1	14219.5	14213.1	14219.5	403.51	16626.6	15990.1	16910.7	15990	16910.7
395.98	13997.2	14215.4	14219.9	14215.4	14219.9	403.41	16546.8	15982.2	17177.8	15982.1	17177.9
395.88	14319.4	14217.6	14220.8	14217.6	14220.8	403.31	17098.8	15974.4	17509.3	15974.2	17509.4
395.78	14310.5	--	--	--	14312.7	403.21	17634.4	15966.6	17913.7	15966.4	17914
395.68	14356.7	--	--	--	14358.2	403.11	18728.8	15959	18399.2	15958.5	18399.7
395.58	14336.6	--	--	--	14337.6	403.01	18922.1	15951.5	18971.9	15950.6	18972.8
395.48	14638.1	--	--	--	14638.8	402.91	20228	15944.3	19635	15942.7	19636.5
395.38	14467.2	--	--	--	14467.7	402.81	20923.4	15937.5	20387.8	15934.8	20390.4
395.28	13999.2	--	--	--	13999.6	402.71	21256.6	15931.5	21224	15926.9	21228.6
395.18	14255.6	--	--	--	14255.8	402.61	21937.7	15926.6	22131.2	15919	22138.7
395.08	14779.8	--	--	--	14779.9	402.51	22966.4	15923.6	23089.2	15911.2	23101.6
394.98	13751.5	--	--	--	13751.6	402.41	24230.9	15923.5	24070.3	15903.3	24090.6
394.88	13739.5	--	--	--	13739.6	402.31	25035.5	15927.7	25039.8	15895.4	25072.1
394.78	14082.9	--	--	--	14082.9	402.21	26280.6	15938.4	25956.9	15887.5	26007.8
394.68	13984.4	--	--	--	13984.4	402.11	27406.5	15958.7	26777.6	15879.6	26856.7
394.58	14234	--	--	--	14234	402.01	26886.1	15992.7	27458.4	15871.7	27579.4
394.48	14203.6	--	--	--	14203.6	401.91	28147.7	16046.3	27959.9	15863.8	28142.3
394.38	14430.4	--	--	--	14430.4	401.81	28449.1	16127	28251.2	15856	28522.3
394.28	14294.9	--	--	--	14294.9	401.71	29110.6	16244.8	28313.6	15848.1	28710.3
394.18	13905.5	--	--	--	13905.5	401.61	28571.1	16412.3	28142.5	15840.2	28714.7
394.08	13960.8	--	--	--	13960.8	401.51	27955.7	16645.2	27748.3	15832.3	28561.2
393.98	14047.9	--	--	--	14047.9	401.41	28253.1	16961.9	27155.1	15824.4	28292.6
393.88	14363.1	--	--	--	14363.1	401.31	27783.5	17384	26397.5	15816.5	27964.9
393.78	14870.3	--	--	--	14870.3	401.21	27740.2	17935.1	25517.1	15808.6	27643.6
393.68	14553.7	--	--	--	14553.7	401.11	27427.2	18640.2	24558.1	15800.7	27397.6
393.58	14141.2	--	--	--	14141.2	401.01	27234.1	19523.1	23563.6	15792.9	27293.8
393.48	14473.9	--	--	--	14473.9	400.91	27945	20603.9	22572.1	15785	27391.1
393.38	14486.1	--	--	--	14486.1	400.81	27744.7	21895.8	21615.8	15777.1	27734.5
393.28	14067.5	--	--	--	14067.5	400.71	28421	23399.8	20719.3	15769.2	28349.9
393.18	14099.4	--	--	--	14099.4	400.61	29691.3	25101	19899.5	15761.3	29239.2
393.08	14078.3	--	--	--	14078.3	400.51	30279.2	26963.6	19166.4	15753.4	30376.6
392.98	13920.1	--	--	--	13920.1	400.41	31655.9	28927.8	18523.9	15745.5	31706.1
392.88	13359.6	--	--	--	13359.6	400.31	33230.7	30909.7	17970.9	15737.7	33142.9
392.78	13920.8	--	--	--	13920.8	400.21	34438.4	32803.9	17502.9	15729.8	34577
392.68	14312.8	--	--	--	14312.8	400.11	35915.2	34491.5	17112.9	15721.9	35882.5
392.58	14482.6	--	--	--	14482.6	400.01	36181.9	35852.3	16792.5	15714	36930.8
392.48	14437.5	--	--	--	14437.5	399.91	37002.8	36779.3	16532.7	15706.1	37605.9
392.38	15053.6	--	--	--	15053.6	399.81	37989.5	37195	16324.6	15698.2	37821.3
392.28	14917	--	--	--	14917	399.71	37340.6	37062.6	16159.7	15690.3	37532
392.18	14491	--	--	--	14491	399.61	37658.5	36393.2	16030.3	15682.5	36741
392.08	14534.1	--	--	--	14534.1	399.51	35682.4	35242.9	15929.5	15674.6	35497.8
391.98	14264.8	--	--	--	14264.8	399.41	34143.2	33704.4	15851.5	15666.7	33889.2
391.88	14045.1	--	--	--	14045.1	399.31	32091.9	31892.6	15791.3	15658.8	32025.1
391.78	13984.2	--	--	--	13984.2	399.21	30336.2	29928.9	15744.9	15650.9	30022.9
391.68	13924.9	--	--	--	13924.9	399.11	27727.7	27927.3	15709	15643	27993.3
391.58	14383.2	--	--	--	14383.2	399.01	26208.6	25984.2	15681	15635.1	26030
391.48	13990.7	--	--	--	13990.7	398.91	23676.2	24172.8	15658.7	15627.2	24204.3
391.38	13638.2	--	--	--	13638.2	398.81	22366.3	22541.7	15640.7	15619.4	22563.1
391.28	14286	--	--	--	14286	398.71	21289.6	21116.9	15625.9	15611.5	21131.3
391.18	14559.3	--	--	--	14559.3	398.61	19803	19905.5	15613.1	15603.6	19915.1
391.08	14541.7	--	--	--	14541.7	398.51	18603.3	18900.4	15602	15595.7	18906.7
390.98	14381.7	--	--	--	14381.7	398.41	17921.9	18084.8	15591.9	15587.8	18088.9
390.88	14125.9	--	--	--	14125.9	398.31	17380.4	17436.5	15582.6	15579.9	17439.2
390.78	13550.8	--	--	--	13550.8	398.21	17276.4	16930.9	15573.7	15572	16932.6
390.68	14902.2	--	--	--	14902.2	398.11	16807.9	16543.4	15565.2	15564.2	16544.5
390.58	14267.6	--	--	--	14267.6	398.01	16446.1	16251.3	15556.9	15556.3	16251.9
390.48	13918.2	--	--	--	13918.2	397.91	15936.2	16034.3	15548.8	15548.4	16034.7
390.38	13985.8	--	--	--	13985.8	397.81	16088.5	15875.2	15540.7	15540.5	15875.4
390.28	14152.5	--	--	--	14152.5	397.71	15307.6	15759.7	15532.8	15532.6	15759.9
390.18	14194.9	--	--	--	14194.9	397.61	15717.5	15676.6	15524.8	15524.7	15676.7
390.08	13735.6	--	--	--	13735.6	397.51	15919.2	15616.9	15516.9	15516.8	15616.9
389.98	13784.1	--	--	--	13784.1	397.41	15630.6	15573.9	15509	15508.9	15573.9
389.88	14532.8	--	--	--	14532.8	397.31	15507.7	15542.6	15501.1	15501.1	15542.6
389.78	14850.6	--	--	--	14850.6	397.21	15669.7	15519.4	15493.2	15493.2	15519.4
389.68	14606.9	--	--	--	14606.9	397.11	15825.7	15501.6	15485.3	15485.3	15501.6
389.58	14413.3	--	--	--	14413.3	397.01	15684.7	15487.4	15477.4	15477.4	15487.4
389.48	14874	--	--	--	14874	396.91	15497.1	15475.5	15469.5	15469.5	15475.5
389.38	14384.4	--	--	--	14384.4	396.81	15238.1	15465.2	15461.6	15461.6	15465.2
389.28	13477.3	--	--	--	13477.3	396.71	15042.9	15455.8	15453.7	15453.7	15455.8
389.18	13131.3	--	--	--	13131.3	396.61	15678.7	15447.1	15445.9	15445.9	15447.1
389.08	13821.4	--	--	--	13821.4	396.51	15041.9	15438.7	15438	15438	15438.7
388.98	14544	--	--	--	14544	396.41	15137.6	15430.5	15430.1	15430.1	15430.5
388.88	14416.3	--	--	--	14416.3	396.31	15577	15422.4	15422.2	15422.2	15422.4
388.78	13667.2	--	--	--	13667.2	396.21	15471.6	15414.4	15414.3	15414.3	15414.4
388.68	13760.7	--	--	--	13760.7	396.11	15323.4	15406.5	15406.4	15406.4	15406.5
388.58	13539.8	--	--	--	13539.8	396.01	15539.4	15398.6	15398.5	15398.5	15398.6
388.48	14549.9	--	--	--	14549.9	395.91	15152.9	15390.7	15390.7	15390.7	15390.7
388.38	15164.3	--	--	--	15164.3	395.81	15034.8	15382.8	15382.8	15382.8	15382.8
388.28	14462.8	--	--	--	14462.8	395.71	15203.7	15374.9	15374.9	15374.9	15374.9
388.18	14079.2	--	--	--	14079.2	395.61	15612.4	15367	15367	15367	15367
388.08	14604.6	--	--	--	14604.6	395.51	15196.7	15359.1	15359.1	15359.1	15359.1
387.98	13802.1	--	--	--	13802.1	395.41	16072	15351.2	15351.2	15351.2	15351.2
387.88	13996	--	--	--	13996	395.31	15505.4	15343.3	15343.3	15343.3	15343.3
387.78	14068	--	--	--	14068	395.21	15340.6	15335.4	15335.4	15335.4	15335.4
387.68	13723.5	--	--	--	13723.5	395.11	15378.9	15327.6	15327.6	15327.6	15327.6
387.58	13784.5	--	--	--	13784.5	395.01	15272.5	15319.7	15319.7	15319.7	15319.7
387.48	13589.8	--	--	--	13589.8	394.91	15769.1	15311.8	15311.8	15311.8	15311.8
387.38	13797.6	--	--	--	13797.6	394.81	15055.6	15303.9	15303.9	15303.9	15303.9
387.28	14181	--	--	--	14181	394.71	15579.2	--	--	--	15579.2
387.18	14549.2	--	--	--	14549.2	394.61	14843.1	--	--	--	14843.1
387.08	14604.1	--	--	--	14604.1	394.51	15164	--	--	--	15164
386.98	13480	--	--	--	13480	394.41	15382.4	--	--	--	15382.4
386.88	13824.8	--	--	--	13824.8	394.31	15270.1	--	--	--	15270.1
386.78	13951.5	--	--	--	13951.5	394.21	15626.8	--	--	--	15626.8
386.68	13687.1	--	--	--	13687.1	394.11	15086.9	--	--	--	15086.9
386.58	14168.9	--	--	--	14168.9	394.01	15680.5	--	--	--	15680.5
386.48	13817.8	--	--	--	13817.8	393.91	15008.4	--	--	--	15008.4
386.38	13450.7	--	--	--	13450.7	393.81	15117.3	--	--	--	15117.3
386.28	13708.7	--	--	--	13708.7	393.71	15351.6	--	--	--	15351.6
386.18	13966.8	--	--	--	13966.8	393.61	14821.6	--	--	--	14821.6
386.08	14409.2	--	--	--	14409.2	393.51	15312.8	--	--	--	15312.8
385.98	14953	--	--	--	14953	393.41	15369.5	--	--	--	15369.5
385.88	14599.5	--	--	--	14599.5	393.31	15248	--	--	--	15248
						393.21	15182.8	--	--	--	15182.8
						393.11	15435.2	--	--	--	15435.2
						393.01	14919.4	--	--	--	14919.4
						392.91	15864.2	--	--	--	15864.2
						392.81	15684	--	--	--	15684
						392.71	15281.9	--	--	--	15281.9
						392.61	15266.7	--	--	--	15266.7
						392.51	15864.9	--	--	--	15864.9
						392.41	14937.7	--	--	--	14937.7
						392.31	15353.8	--	--	--	15353.8

## Sheet: Fig. 2d
Binding Energy (E)		O1s COH	O1s ch/CNO?	O1s OHads?	Backgnd.	Envelope	--		O1s Ch/CNO	O1s COx?	O1s COx/C-OH	Backgnd.	Envelope
eV	Counts / s (Residuals × 10)	--	--	--	--	Counts / s (Residuals × 10)	--	Counts / s (Residuals × 5)	Counts / s (Residuals × 5)	Counts / s (Residuals × 5)	Counts / s (Residuals × 5)	Counts / s (Residuals × 5)	Counts / s (Residuals × 5)
538.88	17828.4	--	--	--	--	17828.4	545.31	25213.8	--	--	--	--	25213.8
538.78	17637.5	--	--	--	--	17637.5	545.21	24692.3	--	--	--	--	24692.3
538.68	17708.2	--	--	--	--	17708.2	545.11	23809.9	--	--	--	--	23809.9
538.58	17425.9	--	--	--	--	17426	545.01	24023.5	--	--	--	--	24023.5
538.48	17270.6	--	--	--	--	17270.8	544.91	23841.9	--	--	--	--	23841.9
538.38	17303.8	--	--	--	--	17304.1	544.81	24374.9	--	--	--	--	24374.9
538.28	17076.7	--	--	--	--	17077.2	544.71	24592.4	--	--	--	--	24592.4
538.18	16898.4	--	--	--	--	16899.1	544.61	24420	--	--	--	--	24420
538.08	16824.1	--	--	--	--	16825.3	544.51	24514.7	--	--	--	--	24514.7
537.98	16998.1	--	--	--	--	17000	544.41	23610.6	--	--	--	--	23610.6
537.88	16906.3	--	--	--	--	16909.2	544.31	23608.8	--	--	--	--	23608.8
537.78	16925.4	--	--	--	--	16929.9	544.21	22268.1	--	--	--	--	22268.1
537.68	16735.1	--	--	--	--	16741.8	544.11	22871.3	--	--	--	--	22871.3
537.58	16573	--	--	--	--	16583	544.01	22716.3	--	--	--	--	22716.3
537.48	16599.5	--	--	--	--	16614.1	543.91	22938.2	--	--	--	--	22938.2
537.38	16967	--	--	--	--	16988.1	543.81	22991.3	--	--	--	--	22991.3
537.28	16946.9	--	--	--	--	16977.1	543.71	24254.1	--	--	--	--	24254.1
537.18	16614.7	--	--	--	--	16657.3	543.61	22981.8	--	--	--	--	22981.8
537.08	16957.1	16912.5	16912	16971	16912	16971.5	543.51	24085.4	--	--	--	--	24085.4
536.98	16994.7	16901.2	16900.3	16981.6	16900.3	16982.4	543.41	23300.6	--	--	--	--	23300.6
536.88	17046.5	16890.1	16888.7	16999.1	16888.7	17000.5	543.31	22476.5	--	--	--	--	22476.5
536.78	17198	16879.2	16877	17025.2	16877	17027.4	543.21	22353.5	--	--	--	--	22353.5
536.68	17409.4	16868.9	16865.4	17061.7	16865.4	17065.2	543.11	22594.4	--	--	--	--	22594.4
536.58	17293.9	16859.2	16853.7	17110.4	16853.7	17115.8	543.01	23481.7	--	--	--	--	23481.7
536.48	17354.2	16850.6	16842.1	17173.2	16842.1	17181.6	542.91	22352.9	--	--	--	--	22352.9
536.38	17404.4	16843.5	16830.4	17251.7	16830.4	17264.7	542.81	21163.4	--	--	--	--	21163.4
536.28	17572.9	16838.8	16818.8	17347.2	16818.8	17367.1	542.71	22359.9	--	--	--	--	22359.9
536.18	17581.2	16837.4	16807.1	17460.3	16807.1	17490.5	542.61	21512.7	--	--	--	--	21512.7
536.08	17844.4	16840.9	16795.5	17590.7	16795.5	17636.1	542.51	22278	--	--	--	--	22278
535.98	17817.8	16851.3	16783.8	17736.9	16783.8	17804.4	542.41	21285	--	--	--	--	21285
535.88	17798.8	16871.7	16772.2	17895.9	16772.2	17995.4	542.31	21442.9	--	--	--	--	21442.9
535.78	17963.6	16905.9	16760.5	18062.8	16760.5	18208.2	542.21	21596.9	--	--	--	--	21596.9
535.68	18062.8	16959.3	16748.9	18231.4	16748.9	18441.9	542.11	21848.8	--	--	--	--	21848.8
535.58	18730.8	17039.2	16737.3	18393.8	16737.3	18695.8	542.01	22111	--	--	--	--	22111
535.48	19099.7	17155.1	16725.6	18541.2	16725.6	18970.7	541.91	21433.3	--	--	--	--	21433.3
535.38	19510	17319.4	16714	18664.2	16714	19269.7	541.81	21065.8	--	--	--	--	21065.8
535.28	19365	17548.2	16702.3	18754.4	16702.3	19600.3	541.71	20733.6	--	--	--	--	20733.6
535.18	19527.3	17861.9	16690.7	18804.9	16690.7	19976.2	541.61	21114.5	--	--	--	--	21114.5
535.08	20278.9	18286.4	16679	18811.3	16679	20418.7	541.51	19836.3	--	--	--	--	19836.3
534.98	21259.6	18853.5	16667.4	18772.2	16667.4	20958.4	541.41	21108.8	--	--	--	--	21108.8
534.88	21956.3	19602.4	16655.7	18689.7	16655.7	21636.4	541.31	22566.6	--	--	--	--	22566.6
534.78	22553.8	20580.2	16644.1	18568.7	16644.1	22504.8	541.21	21680.3	--	--	--	--	21680.3
534.68	23682.3	21842.5	16632.4	18416.6	16632.4	23626.7	541.11	21804.7	--	--	--	--	21804.7
534.58	25217.1	23454.5	16620.8	18242	16620.8	25075.8	541.01	21471.4	--	--	--	--	21471.4
534.48	27208.1	25490	16609.1	18054.3	16609.1	26935.3	540.91	20529.4	--	--	--	--	20529.4
534.38	29772.2	28031.9	16597.5	17862.2	16597.5	29296.6	540.81	21914.8	--	--	--	--	21914.8
534.28	32422	31169.8	16585.8	17673.1	16585.8	32257.1	540.71	21346.8	--	--	--	--	21346.8
534.18	35549.1	34998.3	16574.2	17493.2	16574.2	35917.3	540.61	21741.3	--	--	--	--	21741.3
534.08	40017.2	39612.7	16562.5	17326.8	16562.5	40377	540.51	20554.2	--	--	--	--	20554.2
533.98	45510.6	45104.6	16550.9	17176.6	16550.9	45730.3	540.41	19995.1	--	--	--	--	19995.1
533.88	51223.8	51554.5	16539.2	17043.8	16539.2	52059.1	540.31	20507.3	--	--	--	--	20507.3
533.78	58426.7	59023.5	16527.6	16928.7	16527.6	59424.6	540.21	19820.1	--	--	--	--	19820.1
533.68	66845.6	67544.3	16515.9	16830.3	16515.9	67858.7	540.11	20401	--	--	--	--	20401
533.58	76924.5	77109.6	16504.3	16747.3	16504.3	77352.6	540.01	21329.8	--	--	--	--	21329.8
533.48	87277.5	87661.3	16492.6	16678	16492.6	87846.6	539.91	20504.9	--	--	--	--	20504.9
533.38	98420.6	99080.1	16481	16620.5	16481	99219.6	539.81	21342.7	--	--	--	--	21342.7
533.28	110929	111177	16469.3	16573	16469.3	111281	539.71	20361.4	--	--	--	--	20361.4
533.18	124502	123689	16457.7	16533.7	16457.7	123765	539.61	20542.7	--	--	--	--	20542.7
533.08	137434	136281	16446	16501.1	16446	136336	539.51	20657.3	--	--	--	--	20657.3
532.98	150430	148553	16434.4	16473.8	16434.4	148593	539.41	20039.9	--	--	--	--	20039.9
532.88	161533	160058	16422.7	16450.6	16422.7	160086	539.31	19652.2	--	--	--	--	19652.2
532.78	172353	170326	16411.1	16430.5	16411.1	170345	539.21	20881.7	--	--	--	--	20881.7
532.68	180573	178900	16399.5	16412.8	16399.4	178913	539.11	20658.2	--	--	--	--	20658.2
532.58	186288	185369	16387.9	16396.9	16387.8	185378	539.01	20754.9	20201.2	20201.2	20201.2	20201.2	20201.2
532.48	189383	189406	16376.4	16382.3	16376.1	189412	538.91	19407.5	20201.1	20201.1	20201.1	20201.1	20201.1
532.38	190577	190800	16365.1	16368.6	16364.5	190805	538.81	19303.5	20201	20201	20201	20201	20201
532.28	188984	189477	16354	16355.5	16352.8	189481	538.71	20411.2	20200.9	20200.9	20200.9	20200.9	20200.9
532.18	185360	185505	16343.6	16342.9	16341.2	185509	538.61	20158.3	20200.9	20200.9	20200.9	20200.9	20200.9
532.08	177917	179093	16334.4	16330.7	16329.5	179099	538.51	19720.6	20200.8	20200.8	20200.8	20200.8	20200.8
531.98	169274	170562	16327.2	16318.6	16317.9	170572	538.41	17690	20200.7	20200.7	20200.7	20200.7	20200.7
531.88	159048	160322	16323.7	16306.7	16306.2	160340	538.31	20470.8	20200.6	20200.6	20200.6	20200.6	20200.6
531.78	148210	148829	16326.4	16294.9	16294.6	148861	538.21	20022.8	20200.6	20200.6	20200.6	20200.6	20200.6
531.68	136186	136553	16339.1	16283.1	16283	136609	538.11	19420.3	20200.5	20200.5	20200.5	20200.5	20200.5
531.58	123105	123942	16367.6	16271.4	16271.3	124038	538.01	19392.3	20200.4	20200.4	20200.4	20200.4	20200.4
531.48	109903	111397	16420	16259.7	16259.7	111558	537.91	20254.6	20200.4	20200.4	20200.4	20200.4	20200.4
531.38	98968.9	99257.9	16506.7	16248	16248	99516.7	537.81	19285.2	20200.3	20200.3	20200.3	20200.3	20200.3
531.28	87867.5	87788.7	16641.2	16236.4	16236.4	88193.6	537.71	19867.6	20200.2	20200.3	20200.2	20200.2	20200.3
531.18	77950.8	77181.2	16838.4	16224.7	16224.7	77794.9	537.61	18626.6	20200.1	20200.2	20200.1	20200.1	20200.2
531.08	69661.6	67557	17113.1	16213.1	16213.1	68457.1	537.51	20883.3	20200.1	20200.2	20200.1	20200.1	20200.2
530.98	61887.7	58976.2	17477.2	16201.4	16201.4	60252	537.41	19820.5	20200	20200.2	20200	20200	20200.3
530.88	54280.6	51447.7	17934.1	16189.8	16189.8	53192	537.31	20529.3	20199.8	20200.3	20199.8	20199.8	20200.4
530.78	47879.6	44940	18473.8	16178.1	16178.1	47235.7	537.21	20403.9	20199.6	20200.6	20199.7	20199.6	20200.6
530.68	43055.3	39392.8	19067.4	16166.5	16166.5	42293.7	537.11	20687.4	20199.4	20201	20199.4	20199.4	20201.1
530.58	38737.8	34726	19664.5	16154.8	16154.8	38235.7	537.01	22085.7	20199.1	20202	20199.2	20199.1	20202.1
530.48	35224	30848.5	20197.3	16143.2	16143.2	34902.7	536.91	20431.5	20198.8	20203.8	20199	20198.8	20203.9
530.38	31966.8	27664.9	20591.3	16131.5	16131.5	32124.7	536.81	21283.1	20198.5	20206.9	20198.8	20198.5	20207.2
530.28	29271.7	25080.6	20783.1	16119.9	16119.9	29743.8	536.71	20392.4	20198.2	20212.1	20198.7	20198.2	20212.6
530.18	26909.7	23005.5	20738.2	16108.2	16108.2	27635.5	536.61	19862.8	20197.8	20220.4	20198.8	20197.8	20221.4
530.08	24853.4	21356.9	20462.5	16096.6	16096.6	25722.8	536.51	19589.4	20197.4	20233.3	20199.2	20197.4	20235.1
529.98	23536.8	20060.2	19999.7	16084.9	16084.9	23975	536.41	20302.7	20197	20253.2	20200.1	20197	20256.3
529.88	21989.1	19050.3	19418.4	16073.3	16073.3	22395.4	536.31	20440.5	20196.6	20282.8	20202	20196.6	20288.2
529.78	21283.8	18271	18792.8	16061.6	16061.6	21002.1	536.21	21068.3	20196.2	20326	20205.3	20196.2	20335
529.68	20235.3	17674.9	18186.7	16050	16050	19811.6	536.11	21500.6	20195.9	20387.2	20211	20195.9	20402.4
529.58	19277.9	17222.8	17644.5	16038.3	16038.3	18828.9	536.01	20506.8	20195.4	20472.1	20220.4	20195.4	20497.1
529.48	18752.3	16882.3	17189.6	16026.7	16026.7	18045.2	535.91	21023.5	20194.8	20587	20235.6	20194.8	20627.8
529.38	18197	16627.7	16827.6	16015	16015	17440.3	535.81	20939.9	20194	20738.5	20259.7	20194	20804.2
529.28	17946	16438.1	16552.3	16003.4	16003.4	16987.1	535.71	21301.6	20193.1	20933.2	20297.5	20193.1	21037.6
529.18	17528	16297.5	16350.7	15991.7	15991.7	16656.5	535.61	22415.6	20192	21176	20355.8	20192	21339.8
529.08	17320.8	16193.2	16207.5	15980.1	15980.1	16420.7	535.51	21381.5	20190.7	21469.6	20444.3	20190.7	21723.2
528.98	17142.6	16115.7	16108.2	15968.4	15968.4	16255.4	535.41	21822.2	20189.2	21812	20577	20189.2	22199.8
528.88	16770.2	16057.6	16040.1	15956.8	15956.8	16140.9	535.31	23511.6	20187.3	22195.7	20772.6	20187.3	22780.9
528.78	16275.3	16013.6	15993.3	15945.1	15945.1	16061.7	535.21	22975.6	20185.1	22605.8	21057.2	20185.1	23477.9
528.68	16008	15979.5	15960.5	15933.5	15933.5	16006.6	535.11	24602.8	20182.3	23019.9	21465.3	20182.3	24302.9
528.58	16113.7	15952.5	15936.6	15921.8	15921.8	15967.3	535.01	25346.3	20179	23409	22042.3	20179	25272.3
528.48	15875.8	15930.5	15918	15910.2	15910.2	15938.3	534.91	26833.4	20175.1	23740.6	22846.2	20175.1	26411.7
528.38	15782.1	--	--	--	--	15799.4	534.81	26776.5	20170.2	23982.3	23950.2	20170.2	27762.3
528.28	15771.3	--	--	--	--	15781.9	534.71	28861.4	20164.1	24108.2	25443.8	20164.1	29387.9
528.18	15513.4	--	--	--	--	15519.9	534.61	31124.4	20156.6	24103.7	27434.3	20156.6	31381.4
528.08	15518.3	--	--	--	--	15522.3	534.51	32980.6	20147.3	23967.8	30046.4	20147.3	33866.9
527.98	15525.9	--	--	--	--	15528.3	534.41	37493	20135.8	23714.3	33420.1	20135.8	36998.5
527.88	15626.5	--	--	--	--	15628	534.31	41358.1	20121.8	23368	37705.7	20121.8	40952
527.78	15520.3	--	--	--	--	15521.2	534.21	47055.9	20104.6	22960.2	43056.5	20104.6	45912.1
527.68	15225.1	--	--	--	--	15225.7	534.11	53555.4	20083.7	22522.9	49616.1	20083.7	52055.3
527.58	15134.5	--	--	--	--	15134.8	534.01	59667	20058.3	22084.4	57502.8	20058.3	59528.9
527.48	14907.4	--	--	--	--	14907.6	533.91	68684.5	20027.8	21666.8	66788.6	20027.8	68427.7
527.38	15077.6	--	--	--	--	15077.7	533.81	78453.5	19991.5	21284.5	77475.9	19991.4	78768.9
527.28	15350.7	--	--	--	--	15350.8	533.71	90237.5	19948.9	20944.8	89471	19948.9	90467
527.18	15289	--	--	--	--	15289	533.61	102219	19899.4	20649.2	102561	19899.4	103310
527.08	14815	--	--	--	--	14815.1	533.51	117506	19842.6	20394.7	116394	19842.5	116947
526.98	14850.6	--	--	--	--	14850.6	533.41	128759	19778.5	20176.3	130480	19778.2	130878
526.88	15092.9	--	--	--	--	15092.9	533.31	141530	19707.1	19987.7	144194	19706.5	144476
526.78	14961.7	--	--	--	--	14961.7	533.21	157052	19629.3	19822.6	156821	19628	157017
526.68	15091.5	--	--	--	--	15091.5	533.11	169483	19545.9	19675.2	167605	19543.2	167740
526.58	14826.4	--	--	--	--	14826.4	533.01	177003	19458.9	19541.1	175835	19453.3	175928
526.48	15006.3	--	--	--	--	15006.3	532.91	182727	19370.5	19416.7	180922	19359.4	180991
526.38	15138.8	--	--	--	--	15138.8	532.81	181646	19284.6	19299.9	182485	19263.2	182543
526.28	14947.1	--	--	--	--	14947.1	532.71	182015	19206.2	19189.2	180398	19166.2	180461
526.18	14857.8	--	--	--	--	14857.8	532.61	175780	19142.6	19084	174814	19069.8	174901
526.08	14931.7	--	--	--	--	14931.7	532.51	166345	19104.4	18984.7	166140	18976.1	166277
525.98	15117.4	--	--	--	--	15117.4	532.41	155982	19106	18891.5	154983	18886.4	155208
525.88	15152.3	--	--	--	--	15152.3	532.31	142455	19166.8	18804.9	142063	18802	142431
525.78	14979.5	--	--	--	--	14979.5	532.21	128076	19311.7	18725.5	128137	18723.8	128726
525.68	14837.2	--	--	--	--	14837.2	532.11	112882	19570.7	18653.4	113915	18652.5	114835
525.58	14911.1	--	--	--	--	14911.1	532.01	100916	19977.4	18588.7	100011	18588.2	101400
525.48	14826.8	--	--	--	--	14826.8	531.91	88210.9	20564.9	18531.5	86903	18531.2	88936.9
525.38	14824.3	--	--	--	--	14824.3	531.81	76728.7	21358	18481.3	74928.5	18481.2	77805.5
525.28	15108.1	--	--	--	--	15108.1	531.71	67611.1	22362.8	18437.8	64287.9	18437.8	68213.1
525.18	14878.5	--	--	--	--	14878.5	531.61	62915.8	23554.5	18400.4	55063.8	18400.3	60218
525.08	14946.9	--	--	--	--	14946.9	531.51	53757.8	24865.5	18368.3	47245.3	18368.3	53742.6
524.98	15003.7	--	--	--	--	15003.7	531.41	49155.2	26181.5	18340.9	40753.8	18340.9	48594.4
524.88	15015.8	--	--	--	--	15015.8	531.31	45638.4	27349.9	18317.6	35466.4	18317.6	44498.8
524.78	15084.8	--	--	--	--	15084.8	531.21	41641.9	28205.6	18297.8	31237	18297.8	41144.7
524.68	15092.6	--	--	--	--	15092.6	531.11	37824.1	28610.1	18280.9	27911	18280.9	38240.1
524.58	15147.7	--	--	--	--	15147.7	531.01	34445.2	28491.8	18266.5	25337.7	18266.5	35563
524.48	15294.1	--	--	--	--	15294.1	530.91	32664.2	27868.4	18254.5	23378.1	18254.5	32992
524.38	14819.8	--	--	--	--	14819.8	530.81	29683.8	26840.6	18244.2	21908.1	18244.2	30504.5
524.28	14845	--	--	--	--	14845	530.71	27406.5	25561.5	18235.6	20821.6	18235.6	28147.5
524.18	14973.7	--	--	--	--	14973.7	530.61	26216.1	24194.7	18228.4	20030.1	18228.4	25996.4
524.08	15116.6	--	--	--	--	15116.6	530.51	24269.8	22879.1	18222.4	19461.6	18222.4	24118.3
523.98	14660.7	--	--	--	--	14660.7	530.41	23093.8	21710.2	18217.5	19058.9	18217.5	22551.6
523.88	14748.6	--	--	--	--	14748.6	530.31	21814.2	20737.1	18213.6	18777.5	18213.6	21301.1
523.78	14706.5	--	--	--	--	14706.5	530.21	21750.6	19970.4	18210.5	18583.6	18210.5	20343.6
523.68	15067.8	--	--	--	--	15067.8	530.11	20583	19394.6	18207.9	18451.7	18207.9	19638.4
523.58	15001.8	--	--	--	--	15001.8	530.01	19940.6	18980.5	18205.9	18363.2	18205.9	19137.8
523.48	14999	--	--	--	--	14999	529.91	18507.5	18694.3	18204.4	18304.5	18204.4	18794.4
523.38	15268	--	--	--	--	15268	529.81	19345.9	18503.7	18203.2	18266.1	18203.2	18566.6
523.28	14959.8	--	--	--	--	14959.8	529.71	19569.6	18381	18202.2	18241.3	18202.2	18420
523.18	14815.6	--	--	--	--	14815.6	529.61	18448.1	18304.6	18201.4	18225.3	18201.4	18328.5
523.08	14778.8	--	--	--	--	14778.8	529.51	18288.3	18258.5	18200.7	18215.2	18200.7	18273
522.98	14876.1	--	--	--	--	14876.1	529.41	18896	18231.6	18200.2	18208.8	18200.2	18240.3
522.88	14708.3	--	--	--	--	14708.3	529.31	18664.9	18216.4	18199.7	18204.8	18199.7	18221.5
522.78	14435.8	--	--	--	--	14435.8	529.21	18044.2	--	--	--	--	18055.7
522.68	14807.4	--	--	--	--	14807.4	529.11	17105.3	--	--	--	--	17111.2
522.58	14874.2	--	--	--	--	14874.2	529.01	17367.5	--	--	--	--	17370.5
522.48	14831.7	--	--	--	--	14831.7	528.91	18240.4	--	--	--	--	18241.9
522.38	14754.9	--	--	--	--	14754.9	528.81	17331	--	--	--	--	17331.7
522.28	14751.3	--	--	--	--	14751.3	528.71	17651.9	--	--	--	--	17652.3
522.18	14796.1	--	--	--	--	14796.1	528.61	17235.8	--	--	--	--	17236
522.08	14454.3	--	--	--	--	14454.3	528.51	17975.8	--	--	--	--	17975.9
521.98	14715.5	--	--	--	--	14715.5	528.41	17969	--	--	--	--	17969
521.88	14756.4	--	--	--	--	14756.4	528.31	16252.5	--	--	--	--	16252.5
521.78	14498.2	--	--	--	--	14498.2	528.21	16465.6	--	--	--	--	16465.6
521.68	14763.7	--	--	--	--	14763.7	528.11	18334.6	--	--	--	--	18334.6
521.58	14509.9	--	--	--	--	14509.9	528.01	17785.8	--	--	--	--	17785.8
521.48	14716.1	--	--	--	--	14716.1	527.91	16118.7	--	--	--	--	16118.7
521.38	14987.4	--	--	--	--	14987.4	527.81	17010.9	--	--	--	--	17010.9
521.28	14686.5	--	--	--	--	14686.5	527.71	16415.9	--	--	--	--	16415.9
521.18	14376.5	--	--	--	--	14376.5	527.61	17204.5	--	--	--	--	17204.5
521.08	14272	--	--	--	--	14272	527.51	16786.1	--	--	--	--	16786.1
520.98	14684	--	--	--	--	14684	527.41	17336.4	--	--	--	--	17336.4
520.88	14836.8	--	--	--	--	14836.8	527.31	17189.6	--	--	--	--	17189.6
520.78	14575	--	--	--	--	14575	527.21	17816.5	--	--	--	--	17816.5
520.68	14608.5	--	--	--	--	14608.5	527.11	17095.3	--	--	--	--	17095.3
520.58	14440.2	--	--	--	--	14440.2	527.01	17396.2	--	--	--	--	17396.2
520.48	14089.1	--	--	--	--	14089.1	526.91	16540.9	--	--	--	--	16540.9
520.38	14341.3	--	--	--	--	14341.3	526.81	16821.7	--	--	--	--	16821.7
520.28	14548.2	--	--	--	--	14548.2	526.71	16936.2	--	--	--	--	16936.2
520.18	14573.4	--	--	--	--	14573.4	526.61	16276.4	--	--	--	--	16276.4
520.08	14206.4	--	--	--	--	14206.4	526.51	16334.2	--	--	--	--	16334.2
519.98	14402.3	--	--	--	--	14402.3	526.41	16517.9	--	--	--	--	16517.9
519.88	14552.2	--	--	--	--	14552.2	526.31	17354.8	--	--	--	--	17354.8
519.78	14544.2	--	--	--	--	14544.2	526.21	17393.6	--	--	--	--	17393.6
519.68	14563.1	--	--	--	--	14563.1	526.11	16562	--	--	--	--	16562
519.58	14776.1	--	--	--	--	14776.1	526.01	17489.4	--	--	--	--	17489.4
519.48	14505.2	--	--	--	--	14505.2	525.91	16138.4	--	--	--	--	16138.4
519.38	14473.4	--	--	--	--	14473.4	525.81	16987.7	--	--	--	--	16987.7
519.28	14757.3	--	--	--	--	14757.3	525.71	16539.8	--	--	--	--	16539.8
519.18	14583.5	--	--	--	--	14583.5	525.61	17533.4	--	--	--	--	17533.4
519.08	14334.8	--	--	--	--	14334.8	525.51	16965.4	--	--	--	--	16965.4
518.98	14404.3	--	--	--	--	14404.3	525.41	16429.1	--	--	--	--	16429.1
518.88	14638.8	--	--	--	--	14638.8	525.31	17539.2	--	--	--	--	17539.2
