# Supplementary material for: An all-in-one nanoprinting approach for the synthesis of a nanofilm library for unclonable anti-counterfeiting applications
Source: Nat Nanotechnol. 2023 Jun 5;18(9):1027–35. doi: 10.1038/s41565-023-01405-3 (PMC10501905; doi:10.1038/s41565-023-01405-3)
Supplement: Source Data Fig. 3 — (b) Original median fluorescence data acquired from library in respect to the synthesis parameters, (d, e) source data acquired from analysis/measurement Mountains Map Software. [file 41565_2023_1405_MOESM5_ESM.xlsx]

## Sheet: Figure 3b
Precusor	Additive	Concentration	Laser focus	Donor.1	Thickness of donor(nm)	Laser power	Laser speed	Printing method	Red FL median	Green FL median	Blue FL median
Glucose	No	25	middle	CuO	250	30	150	Bitmap	9	9	9
Glucose	No	25	middle	CuO	250	40	150	Bitmap	26	100	450
Glucose	No	25	middle	CuO	250	50	150	Bitmap	36	135	550
Glucose	No	25	middle	CuO	250	60	150	Bitmap	34	120	480
Glucose	No	25	middle	CuO	250	70	150	Bitmap	35	125	480
Glucose	No	25	middle	CuO	250	80	150	Bitmap	36	125	450
Glucose	No	25	middle	CuO	250	90	150	Bitmap	45	160	600
Glucose	No	25	middle	CuO	250	100	150	Bitmap	52	180	700
Glucose	No	25	middle	CuO	250	30	100	Bitmap	9	9	9
Glucose	No	25	middle	CuO	250	40	100	Bitmap	35	160	660
Glucose	No	25	middle	CuO	250	50	100	Bitmap	28	120	475
Glucose	No	25	middle	CuO	250	60	100	Bitmap	30	110	430
Glucose	No	25	middle	CuO	250	70	100	Bitmap	29	120	450
Glucose	No	25	middle	CuO	250	80	100	Bitmap	35	115	455
Glucose	No	25	middle	CuO	250	90	100	Bitmap	50	180	700
Glucose	No	25	middle	CuO	250	100	100	Bitmap	45	160	650
Glucose	No	25	middle	CuO	250	30	50	Bitmap	10	10	125
Glucose	No	25	middle	CuO	250	40	50	Bitmap	31	120	480
Glucose	No	25	middle	CuO	250	50	50	Bitmap	29	115	440
Glucose	No	25	middle	CuO	250	60	50	Bitmap	28	100	390
Glucose	No	25	middle	CuO	250	70	50	Bitmap	29	102	420
Glucose	No	25	middle	CuO	250	80	50	Bitmap	28	98	398
Glucose	No	25	middle	CuO	250	90	50	Bitmap	32	125	470
Glucose	No	25	middle	CuO	250	100	50	Bitmap	40	145	600
Glucose	No	25	middle	CuO	250	30	30	Bitmap	29	132	600
Glucose	No	25	middle	CuO	250	40	30	Bitmap	30	128	435
Glucose	No	25	middle	CuO	250	50	30	Bitmap	25	98	390
Glucose	No	25	middle	CuO	250	60	30	Bitmap	24	89	340
Glucose	No	25	middle	CuO	250	70	30	Bitmap	26	97	385
Glucose	No	25	middle	CuO	250	80	30	Bitmap	25	100	389
Glucose	No	25	middle	CuO	250	90	30	Bitmap	28	100	389
Glucose	No	25	middle	CuO	250	100	30	Bitmap	38	150	500
Glucose	No	50	middle	CuO	300	30	150	Bitmap	10	0	0
Glucose	No	50	middle	CuO	300	40	150	Bitmap	50	250	850
Glucose	No	50	middle	CuO	300	50	150	Bitmap	95	395	1050
Glucose	No	50	middle	CuO	300	60	150	Bitmap	78	360	1000
Glucose	No	50	middle	CuO	300	70	150	Bitmap	70	365	950
Glucose	No	50	middle	CuO	300	80	150	Bitmap	65	350	800
Glucose	No	50	middle	CuO	300	90	150	Bitmap	50	230	580
Glucose	No	50	middle	CuO	300	100	150	Bitmap	50	220	580
Glucose	No	50	middle	CuO	300	30	100	Bitmap	10	15	15
Glucose	No	50	middle	CuO	300	40	100	Bitmap	70	435	1180
Glucose	No	50	middle	CuO	300	50	100	Bitmap	73	360	950
Glucose	No	50	middle	CuO	300	60	100	Bitmap	68	355	750
Glucose	No	50	middle	CuO	300	70	100	Bitmap	69	420	850
Glucose	No	50	middle	CuO	300	80	100	Bitmap	55	350	650
Glucose	No	50	middle	CuO	300	90	100	Bitmap	50	310	750
Glucose	No	50	middle	CuO	300	100	100	Bitmap	50	290	745
Glucose	No	50	middle	CuO	300	30	50	Bitmap	19	135	120
Glucose	No	50	middle	CuO	300	40	50	Bitmap	80	420	1100
Glucose	No	50	middle	CuO	300	50	50	Bitmap	72	410	920
Glucose	No	50	middle	CuO	300	60	50	Bitmap	69	435	880
Glucose	No	50	middle	CuO	300	70	50	Bitmap	52	330	700
Glucose	No	50	middle	CuO	300	80	50	Bitmap	50	340	720
Glucose	No	50	middle	CuO	300	90	50	Bitmap	51	295	720
Glucose	No	50	middle	CuO	300	100	50	Bitmap	50	240	800
Glucose	No	50	middle	CuO	300	30	30	Bitmap	25	195	270
Glucose	No	50	middle	CuO	300	40	30	Bitmap	68	380	910
Glucose	No	50	middle	CuO	300	50	30	Bitmap	65	375	800
Glucose	No	50	middle	CuO	300	60	30	Bitmap	62	372	790
Glucose	No	50	middle	CuO	300	70	30	Bitmap	58	340	750
Glucose	No	50	middle	CuO	300	80	30	Bitmap	52	295	650
Glucose	No	50	middle	CuO	300	90	30	Bitmap	50	260	780
Glucose	No	50	middle	CuO	300	100	30	Bitmap	45	230	750
Glucose	No	50	low	CuO	700	30	150	Bitmap	10	10	40
Glucose	No	50	low	CuO	700	40	150	Bitmap	10	12	45
Glucose	No	50	low	CuO	700	50	150	Bitmap	11	28	125
Glucose	No	50	low	CuO	700	60	150	Bitmap	15	68	240
Glucose	No	50	low	CuO	700	70	150	Bitmap	15	71	270
Glucose	No	50	low	CuO	700	80	150	Bitmap	14	70	260
Glucose	No	50	low	CuO	700	90	150	Bitmap	22	78	275
Glucose	No	50	low	CuO	700	100	150	Bitmap	31	128	400
Glucose	No	50	low	CuO	700	30	100	Bitmap	10	10	45
Glucose	No	50	low	CuO	700	40	100	Bitmap	11	18	80
Glucose	No	50	low	CuO	700	50	100	Bitmap	20	78	260
Glucose	No	50	low	CuO	700	60	100	Bitmap	24	70	270
Glucose	No	50	low	CuO	700	70	100	Bitmap	22	72	275
Glucose	No	50	low	CuO	700	80	100	Bitmap	19	80	280
Glucose	No	50	low	CuO	700	90	100	Bitmap	29	90	274
Glucose	No	50	low	CuO	700	100	100	Bitmap	28	90	310
Glucose	No	50	low	CuO	700	30	50	Bitmap	8	12	50
Glucose	No	50	low	CuO	700	40	50	Bitmap	18	65	240
Glucose	No	50	low	CuO	700	50	50	Bitmap	25	75	265
Glucose	No	50	low	CuO	700	60	50	Bitmap	16	70	250
Glucose	No	50	low	CuO	700	70	50	Bitmap	20	65	255
Glucose	No	50	low	CuO	700	80	50	Bitmap	18	60	220
Glucose	No	50	low	CuO	700	90	50	Bitmap	22	52	200
Glucose	No	50	low	CuO	700	100	50	Bitmap	20	60	230
Glucose	No	50	low	CuO	700	30	30	Bitmap	10	18	70
Glucose	No	50	low	CuO	700	40	30	Bitmap	20	75	270
Glucose	No	50	low	CuO	700	50	30	Bitmap	18	75	240
Glucose	No	50	low	CuO	700	60	30	Bitmap	21	75	225
Glucose	No	50	low	CuO	700	70	30	Bitmap	15	55	198
Glucose	No	50	low	CuO	700	80	30	Bitmap	16	58	198
Glucose	No	50	low	CuO	700	90	30	Bitmap	22	55	198
Glucose	No	50	low	CuO	700	100	30	Bitmap	28	82	260
Glucose	No	50	middle	CuO	700	30	150	Bitmap	10	15	60
Glucose	No	50	middle	CuO	700	40	150	Bitmap	10	40	130
Glucose	No	50	middle	CuO	700	50	150	Bitmap	10	40	125
Glucose	No	50	middle	CuO	700	60	150	Bitmap	15	40	150
Glucose	No	50	middle	CuO	700	70	150	Bitmap	15	45	155
Glucose	No	50	middle	CuO	700	80	150	Bitmap	16	40	150
Glucose	No	50	middle	CuO	700	90	150	Bitmap	16	38	155
Glucose	No	50	middle	CuO	700	100	150	Bitmap	20	55	180
Glucose	No	50	middle	CuO	700	30	100	Bitmap	10	35	140
Glucose	No	50	middle	CuO	700	40	100	Bitmap	10	38	145
Glucose	No	50	middle	CuO	700	50	100	Bitmap	13	39	150
Glucose	No	50	middle	CuO	700	60	100	Bitmap	12	40	145
Glucose	No	50	middle	CuO	700	70	100	Bitmap	16	48	170
Glucose	No	50	middle	CuO	700	80	100	Bitmap	16	42	155
Glucose	No	50	middle	CuO	700	90	100	Bitmap	21	42	145
Glucose	No	50	middle	CuO	700	100	100	Bitmap	23	55	190
Glucose	No	50	middle	CuO	700	30	50	Bitmap	10	34	125
Glucose	No	50	middle	CuO	700	40	50	Bitmap	10	32	125
Glucose	No	50	middle	CuO	700	50	50	Bitmap	15	33	135
Glucose	No	50	middle	CuO	700	60	50	Bitmap	15	43	140
Glucose	No	50	middle	CuO	700	70	50	Bitmap	16	32	125
Glucose	No	50	middle	CuO	700	80	50	Bitmap	16	35	148
Glucose	No	50	middle	CuO	700	90	50	Bitmap	21	40	148
Glucose	No	50	middle	CuO	700	100	50	Bitmap	18	45	158
Glucose	No	50	middle	CuO	700	30	30	Bitmap	10	32	125
Glucose	No	50	middle	CuO	700	40	30	Bitmap	11	31	123
Glucose	No	50	middle	CuO	700	50	30	Bitmap	12	35	135
Glucose	No	50	middle	CuO	700	60	30	Bitmap	12	30	130
Glucose	No	50	middle	CuO	700	70	30	Bitmap	13	32	130
Glucose	No	50	middle	CuO	700	80	30	Bitmap	14	40	148
Glucose	No	50	middle	CuO	700	90	30	Bitmap	17	42	152
Glucose	No	50	middle	CuO	700	100	30	Bitmap	17	46	185
Glucose-NH2	No	50	middle	CuO	35	30	150	Bitmap	10	18	48
Glucose-NH2	No	50	middle	CuO	35	40	150	Bitmap	66	130	155
Glucose-NH2	No	50	middle	CuO	35	50	150	Bitmap	18	25	40
Glucose-NH2	No	50	middle	CuO	35	60	150	Bitmap	10	10	10
Glucose-NH2	No	50	middle	CuO	35	70	150	Bitmap	10	10	10
Glucose-NH2	No	50	middle	CuO	35	80	150	Bitmap	10	10	10
Glucose-NH2	No	50	middle	CuO	35	90	150	Bitmap	10	10	10
Glucose-NH2	No	50	middle	CuO	35	100	150	Bitmap	10	10	10
Glucose-NH2	No	50	middle	CuO	35	30	100	Bitmap	9	52	140
Glucose-NH2	No	50	middle	CuO	35	40	100	Bitmap	42	75	90
Glucose-NH2	No	50	middle	CuO	35	50	100	Bitmap	9	15	10
Glucose-NH2	No	50	middle	CuO	35	60	100	Bitmap	9	10	10
Glucose-NH2	No	50	middle	CuO	35	70	100	Bitmap	9	10	10
Glucose-NH2	No	50	middle	CuO	35	80	100	Bitmap	9	10	10
Glucose-NH2	No	50	middle	CuO	35	90	100	Bitmap	9	10	10
Glucose-NH2	No	50	middle	CuO	35	100	100	Bitmap	9	10	10
Glucose-NH2	No	50	middle	CuO	35	30	50	Bitmap	158	330	400
Glucose-NH2	No	50	middle	CuO	35	40	50	Bitmap	5	5	5
Glucose-NH2	No	50	middle	CuO	35	50	50	Bitmap	5	5	5
Glucose-NH2	No	50	middle	CuO	35	60	50	Bitmap	5	5	5
Glucose-NH2	No	50	middle	CuO	35	70	50	Bitmap	5	5	5
Glucose-NH2	No	50	middle	CuO	35	80	50	Bitmap	5	5	5
Glucose-NH2	No	50	middle	CuO	35	90	50	Bitmap	5	5	5
Glucose-NH2	No	50	middle	CuO	35	100	50	Bitmap	5	5	5
Glucose-NH2	No	50	middle	CuO	35	30	30	Bitmap	40	62	78
Glucose-NH2	No	50	middle	CuO	35	40	30	Bitmap	5	8	15
Glucose-NH2	No	50	middle	CuO	35	50	30	Bitmap	5	8	15
Glucose-NH2	No	50	middle	CuO	35	60	30	Bitmap	5	8	15
Glucose-NH2	No	50	middle	CuO	35	70	30	Bitmap	5	8	15
Glucose-NH2	No	50	middle	CuO	35	80	30	Bitmap	5	8	15
Glucose-NH2	No	50	middle	CuO	35	90	30	Bitmap	5	8	15
Glucose-NH2	No	50	middle	CuO	35	100	30	Bitmap	5	8	15
Glucose	50ul HNO3©	50	middle	CuO	120	30	150	Bitmap	5	9	30
Glucose	50ul HNO3©	50	middle	CuO	120	40	150	Bitmap	5	15	55
Glucose	50ul HNO3©	50	middle	CuO	120	50	150	Bitmap	6	20	75
Glucose	50ul HNO3©	50	middle	CuO	120	60	150	Bitmap	6	31	125
Glucose	50ul HNO3©	50	middle	CuO	120	70	150	Bitmap	7	30	78
Glucose	50ul HNO3©	50	middle	CuO	120	80	150	Bitmap	6	22	80
Glucose	50ul HNO3©	50	middle	CuO	120	90	150	Bitmap	9	23	98
Glucose	50ul HNO3©	50	middle	CuO	120	100	150	Bitmap	6	22	92
Glucose	50ul HNO3©	50	middle	CuO	120	30	100	Bitmap	4	8	22
Glucose	50ul HNO3©	50	middle	CuO	120	40	100	Bitmap	9	19	88
Glucose	50ul HNO3©	50	middle	CuO	120	50	100	Bitmap	9	26	90
Glucose	50ul HNO3©	50	middle	CuO	120	60	100	Bitmap	9	26	90
Glucose	50ul HNO3©	50	middle	CuO	120	70	100	Bitmap	9	28	65
Glucose	50ul HNO3©	50	middle	CuO	120	80	100	Bitmap	9	23	70
Glucose	50ul HNO3©	50	middle	CuO	120	90	100	Bitmap	9	25	85
Glucose	50ul HNO3©	50	middle	CuO	120	100	100	Bitmap	6	25	80
Glucose	50ul HNO3©	50	middle	CuO	120	30	50	Bitmap	5	7	26
Glucose	50ul HNO3©	50	middle	CuO	120	40	50	Bitmap	7	26	95
Glucose	50ul HNO3©	50	middle	CuO	120	50	50	Bitmap	7	25	80
Glucose	50ul HNO3©	50	middle	CuO	120	60	50	Bitmap	5	29	68
Glucose	50ul HNO3©	50	middle	CuO	120	70	50	Bitmap	7	20	70
Glucose	50ul HNO3©	50	middle	CuO	120	80	50	Bitmap	5	22	75
Glucose	50ul HNO3©	50	middle	CuO	120	90	50	Bitmap	8	22	75
Glucose	50ul HNO3©	50	middle	CuO	120	100	50	Bitmap	6	26	80
Glucose	50ul HNO3©	50	middle	CuO	120	30	30	Bitmap	5	13	50
Glucose	50ul HNO3©	50	middle	CuO	120	40	30	Bitmap	7	32	95
Glucose	50ul HNO3©	50	middle	CuO	120	50	30	Bitmap	6	21	75
Glucose	50ul HNO3©	50	middle	CuO	120	60	30	Bitmap	5	20	70
Glucose	50ul HNO3©	50	middle	CuO	120	70	30	Bitmap	6	21	72
Glucose	50ul HNO3©	50	middle	CuO	120	80	30	Bitmap	7	25	90
Glucose	50ul HNO3©	50	middle	CuO	120	90	30	Bitmap	7	23	85
Glucose	50ul HNO3©	50	middle	CuO	120	100	30	Bitmap	7	32	98
Glucose	50ul TEA	50	middle	CuO	200	30	150	Bitmap	7	11	50
Glucose	50ul TEA	50	middle	CuO	200	40	150	Bitmap	7	10	65
Glucose	50ul TEA	50	middle	CuO	200	50	150	Bitmap	7	30	145
Glucose	50ul TEA	50	middle	CuO	200	60	150	Bitmap	7	26	120
Glucose	50ul TEA	50	middle	CuO	200	70	150	Bitmap	7	32	148
Glucose	50ul TEA	50	middle	CuO	200	80	150	Bitmap	7	29	125
Glucose	50ul TEA	50	middle	CuO	200	90	150	Bitmap	7	22	118
Glucose	50ul TEA	50	middle	CuO	200	100	150	Bitmap	7	23	102
Glucose	50ul TEA	50	middle	CuO	200	30	100	Bitmap	6	12	40
Glucose	50ul TEA	50	middle	CuO	200	40	100	Bitmap	6	34	148
Glucose	50ul TEA	50	middle	CuO	200	50	100	Bitmap	6	30	120
Glucose	50ul TEA	50	middle	CuO	200	60	100	Bitmap	6	35	140
Glucose	50ul TEA	50	middle	CuO	200	70	100	Bitmap	6	30	118
Glucose	50ul TEA	50	middle	CuO	200	80	100	Bitmap	6	26	110
Glucose	50ul TEA	50	middle	CuO	200	90	100	Bitmap	6	26	104
Glucose	50ul TEA	50	middle	CuO	200	100	100	Bitmap	6	31	122
Glucose	50ul TEA	50	middle	CuO	200	30	50	Bitmap	7	12	46
Glucose	50ul TEA	50	middle	CuO	200	40	50	Bitmap	7	37	155
Glucose	50ul TEA	50	middle	CuO	200	50	50	Bitmap	7	42	150
Glucose	50ul TEA	50	middle	CuO	200	60	50	Bitmap	7	35	130
Glucose	50ul TEA	50	middle	CuO	200	70	50	Bitmap	7	28	110
Glucose	50ul TEA	50	middle	CuO	200	80	50	Bitmap	7	30	120
Glucose	50ul TEA	50	middle	CuO	200	90	50	Bitmap	7	32	120
Glucose	50ul TEA	50	middle	CuO	200	100	50	Bitmap	7	35	140
Glucose	50ul TEA	50	middle	CuO	200	30	30	Bitmap	7	35	135
Glucose	50ul TEA	50	middle	CuO	200	40	30	Bitmap	7	36	152
Glucose	50ul TEA	50	middle	CuO	200	50	30	Bitmap	7	33	130
Glucose	50ul TEA	50	middle	CuO	200	60	30	Bitmap	7	30	125
Glucose	50ul TEA	50	middle	CuO	200	70	30	Bitmap	7	29	120
Glucose	50ul TEA	50	middle	CuO	200	80	30	Bitmap	7	33	130
Glucose	50ul TEA	50	middle	CuO	200	90	30	Bitmap	7	39	148
Glucose	50ul TEA	50	middle	CuO	200	100	30	Bitmap	7	39	150
Glucose	50ul HCl (37%)	50	middle	CuO	230	30	150	Bitmap	5	10	40
Glucose	50ul HCl (37%)	50	middle	CuO	230	40	150	Bitmap	5	12	50
Glucose	50ul HCl (37%)	50	middle	CuO	230	50	150	Bitmap	30	120	305
Glucose	50ul HCl (37%)	50	middle	CuO	230	60	150	Bitmap	33	120	290
Glucose	50ul HCl (37%)	50	middle	CuO	230	70	150	Bitmap	24	90	220
Glucose	50ul HCl (37%)	50	middle	CuO	230	80	150	Bitmap	20	65	145
Glucose	50ul HCl (37%)	50	middle	CuO	230	90	150	Bitmap	10	36	75
Glucose	50ul HCl (37%)	50	middle	CuO	230	100	150	Bitmap	8	28	55
Glucose	50ul HCl (37%)	50	middle	CuO	230	30	100	Bitmap	3	8	25
Glucose	50ul HCl (37%)	50	middle	CuO	230	40	100	Bitmap	5	38	118
Glucose	50ul HCl (37%)	50	middle	CuO	230	50	100	Bitmap	18	125	310
Glucose	50ul HCl (37%)	50	middle	CuO	230	60	100	Bitmap	14	105	250
Glucose	50ul HCl (37%)	50	middle	CuO	230	70	100	Bitmap	10	65	135
Glucose	50ul HCl (37%)	50	middle	CuO	230	80	100	Bitmap	5	20	10
Glucose	50ul HCl (37%)	50	middle	CuO	230	90	100	Bitmap	5	15	10
Glucose	50ul HCl (37%)	50	middle	CuO	230	100	100	Bitmap	5	15	10
Glucose	50ul HCl (37%)	50	middle	CuO	230	30	50	Bitmap	3	8	25
Glucose	50ul HCl (37%)	50	middle	CuO	230	40	50	Bitmap	45	148	330
Glucose	50ul HCl (37%)	50	middle	CuO	230	50	50	Bitmap	30	92	200
Glucose	50ul HCl (37%)	50	middle	CuO	230	60	50	Bitmap	18	35	70
Glucose	50ul HCl (37%)	50	middle	CuO	230	70	50	Bitmap	8	20	5
Glucose	50ul HCl (37%)	50	middle	CuO	230	80	50	Bitmap	5	5	5
Glucose	50ul HCl (37%)	50	middle	CuO	230	90	50	Bitmap	5	5	5
Glucose	50ul HCl (37%)	50	middle	CuO	230	100	50	Bitmap	5	5	5
Glucose	50ul HCl (37%)	50	middle	CuO	230	30	30	Bitmap	3	15	72
Glucose	50ul HCl (37%)	50	middle	CuO	230	40	30	Bitmap	37	120	255
Glucose	50ul HCl (37%)	50	middle	CuO	230	50	30	Bitmap	22	65	128
Glucose	50ul HCl (37%)	50	middle	CuO	230	60	30	Bitmap	3	10	35
Glucose	50ul HCl (37%)	50	middle	CuO	230	70	30	Bitmap	3	5	5
Glucose	50ul HCl (37%)	50	middle	CuO	230	80	30	Bitmap	3	5	5
Glucose	50ul HCl (37%)	50	middle	CuO	230	90	30	Bitmap	3	5	5
Glucose	50ul HCl (37%)	50	middle	CuO	230	100	30	Bitmap	3	5	5
Glucose-NH2	50ul HCl (37%)	50	middle	CuO	62	30	150	Bitmap	3	0	3
Glucose-NH2	50ul HCl (37%)	50	middle	CuO	62	40	150	Bitmap	7	35	120
Glucose-NH2	50ul HCl (37%)	50	middle	CuO	62	50	150	Bitmap	18	63	115
Glucose-NH2	50ul HCl (37%)	50	middle	CuO	62	60	150	Bitmap	4	3	0
Glucose-NH2	50ul HCl (37%)	50	middle	CuO	62	70	150	Bitmap	3	0	0
Glucose-NH2	50ul HCl (37%)	50	middle	CuO	62	80	150	Bitmap	3	0	0
Glucose-NH2	50ul HCl (37%)	50	middle	CuO	62	90	150	Bitmap	3	0	0
Glucose-NH2	50ul HCl (37%)	50	middle	CuO	62	100	150	Bitmap	3	0	0
Glucose-NH2	50ul HCl (37%)	50	middle	CuO	62	30	100	Bitmap	0	0	10
Glucose-NH2	50ul HCl (37%)	50	middle	CuO	62	40	100	Bitmap	0	170	310
Glucose-NH2	50ul HCl (37%)	50	middle	CuO	62	50	100	Bitmap	0	0	0
Glucose-NH2	50ul HCl (37%)	50	middle	CuO	62	60	100	Bitmap	2	0	0
Glucose-NH2	50ul HCl (37%)	50	middle	CuO	62	70	100	Bitmap	2	0	0
Glucose-NH2	50ul HCl (37%)	50	middle	CuO	62	80	100	Bitmap	2	0	0
Glucose-NH2	50ul HCl (37%)	50	middle	CuO	62	90	100	Bitmap	2	0	0
Glucose-NH2	50ul HCl (37%)	50	middle	CuO	62	100	100	Bitmap	2	0	0
Glucose-NH2	50ul HCl (37%)	50	middle	CuO	62	30	50	Bitmap	0	24	98
Glucose-NH2	50ul HCl (37%)	50	middle	CuO	62	40	50	Bitmap	0	5	25
Glucose-NH2	50ul HCl (37%)	50	middle	CuO	62	50	50	Bitmap	1	0	0
Glucose-NH2	50ul HCl (37%)	50	middle	CuO	62	60	50	Bitmap	1	0	0
Glucose-NH2	50ul HCl (37%)	50	middle	CuO	62	70	50	Bitmap	1	0	0
Glucose-NH2	50ul HCl (37%)	50	middle	CuO	62	80	50	Bitmap	1	0	0
Glucose-NH2	50ul HCl (37%)	50	middle	CuO	62	90	50	Bitmap	1	0	0
Glucose-NH2	50ul HCl (37%)	50	middle	CuO	62	100	50	Bitmap	1	0	0
Glucose-NH2	50ul HCl (37%)	50	middle	CuO	62	30	30	Bitmap	0	125	290
Glucose-NH2	50ul HCl (37%)	50	middle	CuO	62	40	30	Bitmap	0	0	2
Glucose-NH2	50ul HCl (37%)	50	middle	CuO	62	50	30	Bitmap	2	0	0
Glucose-NH2	50ul HCl (37%)	50	middle	CuO	62	60	30	Bitmap	2	0	0
Glucose-NH2	50ul HCl (37%)	50	middle	CuO	62	70	30	Bitmap	2	0	0
Glucose-NH2	50ul HCl (37%)	50	middle	CuO	62	80	30	Bitmap	2	0	0
Glucose-NH2	50ul HCl (37%)	50	middle	CuO	62	90	30	Bitmap	2	0	0
Glucose-NH2	50ul HCl (37%)	50	middle	CuO	62	100	30	Bitmap	2	0	0
Glucose-NH2	No	25	middle	CuO	179	30	150	Bitmap	5	0	10
Glucose-NH2	No	25	middle	CuO	179	40	150	Bitmap	28	80	145
Glucose-NH2	No	25	middle	CuO	179	50	150	Bitmap	4	5	15
Glucose-NH2	No	25	middle	CuO	179	60	150	Bitmap	3	0	3
Glucose-NH2	No	25	middle	CuO	179	70	150	Bitmap	2	0	0
Glucose-NH2	No	25	middle	CuO	179	80	150	Bitmap	2	0	0
Glucose-NH2	No	25	middle	CuO	179	90	150	Bitmap	2	0	0
Glucose-NH2	No	25	middle	CuO	179	100	150	Bitmap	2	0	0
Glucose-NH2	No	25	middle	CuO	179	30	100	Bitmap	4	4	38
Glucose-NH2	No	25	middle	CuO	179	40	100	Bitmap	11	18	34
Glucose-NH2	No	25	middle	CuO	179	50	100	Bitmap	4	0	5
Glucose-NH2	No	25	middle	CuO	179	60	100	Bitmap	3	0	4
Glucose-NH2	No	25	middle	CuO	179	70	100	Bitmap	2	0	2
Glucose-NH2	No	25	middle	CuO	179	80	100	Bitmap	2	0	2
Glucose-NH2	No	25	middle	CuO	179	90	100	Bitmap	2	0	3
Glucose-NH2	No	25	middle	CuO	179	100	100	Bitmap	2	0	3
Glucose-NH2	No	25	middle	CuO	179	30	50	Bitmap	23	90	170
Glucose-NH2	No	25	middle	CuO	179	40	50	Bitmap	2	0	5
Glucose-NH2	No	25	middle	CuO	179	50	50	Bitmap	2	0	0
Glucose-NH2	No	25	middle	CuO	179	60	50	Bitmap	2	0	0
Glucose-NH2	No	25	middle	CuO	179	70	50	Bitmap	2	0	0
Glucose-NH2	No	25	middle	CuO	179	80	50	Bitmap	2	0	0
Glucose-NH2	No	25	middle	CuO	179	90	50	Bitmap	2	0	0
Glucose-NH2	No	25	middle	CuO	179	100	50	Bitmap	2	0	0
Glucose-NH2	No	25	middle	CuO	179	30	30	Bitmap	18	52	80
Glucose-NH2	No	25	middle	CuO	179	40	30	Bitmap	5	0	2
Glucose-NH2	No	25	middle	CuO	179	50	30	Bitmap	5	0	0
Glucose-NH2	No	25	middle	CuO	179	60	30	Bitmap	5	0	0
Glucose-NH2	No	25	middle	CuO	179	70	30	Bitmap	5	0	0
Glucose-NH2	No	25	middle	CuO	179	80	30	Bitmap	5	0	0
Glucose-NH2	No	25	middle	CuO	179	90	30	Bitmap	5	0	0
Glucose-NH2	No	25	middle	CuO	179	100	30	Bitmap	5	0	0
Glucose-NH2	No	100	middle	CuO	121	30	150	Bitmap	2	0	5
Glucose-NH2	No	100	middle	CuO	121	40	150	Bitmap	95	500	950
Glucose-NH2	No	100	middle	CuO	121	50	150	Bitmap	100	160	195
Glucose-NH2	No	100	middle	CuO	121	60	150	Bitmap	22	20	30
Glucose-NH2	No	100	middle	CuO	121	70	150	Bitmap	5	2	10
Glucose-NH2	No	100	middle	CuO	121	80	150	Bitmap	2	1	2
Glucose-NH2	No	100	middle	CuO	121	90	150	Bitmap	2	0	0
Glucose-NH2	No	100	middle	CuO	121	100	150	Bitmap	2	0	0
Glucose-NH2	No	100	middle	CuO	121	30	100	Bitmap	2	0	2
Glucose-NH2	No	100	middle	CuO	121	40	100	Bitmap	220	620	600
Glucose-NH2	No	100	middle	CuO	121	50	100	Bitmap	40	30	45
Glucose-NH2	No	100	middle	CuO	121	60	100	Bitmap	2	2	2
Glucose-NH2	No	100	middle	CuO	121	70	100	Bitmap	0	0	1
Glucose-NH2	No	100	middle	CuO	121	80	100	Bitmap	0	0	0
Glucose-NH2	No	100	middle	CuO	121	90	100	Bitmap	0	0	0
Glucose-NH2	No	100	middle	CuO	121	100	100	Bitmap	0	0	0
Glucose-NH2	No	100	middle	CuO	121	30	50	Bitmap	22	155	435
Glucose-NH2	No	100	middle	CuO	121	40	50	Bitmap	60	55	75
Glucose-NH2	No	100	middle	CuO	121	50	50	Bitmap	2	5	5
Glucose-NH2	No	100	middle	CuO	121	60	50	Bitmap	2	1	2
Glucose-NH2	No	100	middle	CuO	121	70	50	Bitmap	2	0	2
Glucose-NH2	No	100	middle	CuO	121	80	50	Bitmap	2	0	2
Glucose-NH2	No	100	middle	CuO	121	90	50	Bitmap	2	0	2
Glucose-NH2	No	100	middle	CuO	121	100	50	Bitmap	2	0	2
Glucose-NH2	No	100	middle	CuO	121	30	30	Bitmap	210	800	1050
Glucose-NH2	No	100	middle	CuO	121	40	30	Bitmap	10	8	15
Glucose-NH2	No	100	middle	CuO	121	50	30	Bitmap	0	0	0
Glucose-NH2	No	100	middle	CuO	121	60	30	Bitmap	0	0	0
Glucose-NH2	No	100	middle	CuO	121	70	30	Bitmap	0	0	0
Glucose-NH2	No	100	middle	CuO	121	80	30	Bitmap	0	0	0
Glucose-NH2	No	100	middle	CuO	121	90	30	Bitmap	0	0	0
Glucose-NH2	No	100	middle	CuO	121	100	30	Bitmap	0	0	0
Glucose-NH2	No	150	middle	CuO	62	30	150	Bitmap	0	0	0
Glucose-NH2	No	150	middle	CuO	62	40	150	Bitmap	400	1400	2000
Glucose-NH2	No	150	middle	CuO	62	50	150	Bitmap	180	200	200
Glucose-NH2	No	150	middle	CuO	62	60	150	Bitmap	70	50	100
Glucose-NH2	No	150	middle	CuO	62	70	150	Bitmap	10	2	10
Glucose-NH2	No	150	middle	CuO	62	80	150	Bitmap	2	0	2
Glucose-NH2	No	150	middle	CuO	62	90	150	Bitmap	0	0	0
Glucose-NH2	No	150	middle	CuO	62	100	150	Bitmap	0	0	0
Glucose-NH2	No	150	middle	CuO	62	30	100	Bitmap	2	0	0
Glucose-NH2	No	150	middle	CuO	62	40	100	Bitmap	450	660	950
Glucose-NH2	No	150	middle	CuO	62	50	100	Bitmap	55	70	70
Glucose-NH2	No	150	middle	CuO	62	60	100	Bitmap	5	5	5
Glucose-NH2	No	150	middle	CuO	62	70	100	Bitmap	2	0	0
Glucose-NH2	No	150	middle	CuO	62	80	100	Bitmap	0	0	0
Glucose-NH2	No	150	middle	CuO	62	90	100	Bitmap	0	0	0
Glucose-NH2	No	150	middle	CuO	62	100	100	Bitmap	0	0	0
Glucose-NH2	No	150	middle	CuO	62	30	50	Bitmap	20	120	450
Glucose-NH2	No	150	middle	CuO	62	40	50	Bitmap	285	380	400
Glucose-NH2	No	150	middle	CuO	62	50	50	Bitmap	2	2	15
Glucose-NH2	No	150	middle	CuO	62	60	50	Bitmap	2	1	10
Glucose-NH2	No	150	middle	CuO	62	70	50	Bitmap	2	1	0
Glucose-NH2	No	150	middle	CuO	62	80	50	Bitmap	2	0	0
Glucose-NH2	No	150	middle	CuO	62	90	50	Bitmap	2	0	0
Glucose-NH2	No	150	middle	CuO	62	100	50	Bitmap	2	0	0
Glucose-NH2	No	150	middle	CuO	62	30	30	Bitmap	320	1300	2000
Glucose-NH2	No	150	middle	CuO	62	40	30	Bitmap	100	180	150
Glucose-NH2	No	150	middle	CuO	62	50	30	Bitmap	0	0	0
Glucose-NH2	No	150	middle	CuO	62	60	30	Bitmap	0	0	0
Glucose-NH2	No	150	middle	CuO	62	70	30	Bitmap	0	0	0
Glucose-NH2	No	150	middle	CuO	62	80	30	Bitmap	0	0	0
Glucose-NH2	No	150	middle	CuO	62	90	30	Bitmap	0	0	0
Glucose-NH2	No	150	middle	CuO	62	100	30	Bitmap	0	0	0
Glucose-NH2	No	100	middle	Hematite	120	30	150	Bitmap	0	0	0
Glucose-NH2	No	100	middle	Hematite	120	40	150	Bitmap	650	1800	2700
Glucose-NH2	No	100	middle	Hematite	120	50	150	Bitmap	1800	2150	1700
Glucose-NH2	No	100	middle	Hematite	120	60	150	Bitmap	1850	1950	1300
Glucose-NH2	No	100	middle	Hematite	120	70	150	Bitmap	1800	1650	1250
Glucose-NH2	No	100	middle	Hematite	120	80	150	Bitmap	1600	1600	1150
Glucose-NH2	No	100	middle	Hematite	120	90	150	Bitmap	1550	1500	1250
Glucose-NH2	No	100	middle	Hematite	120	100	150	Bitmap	1500	1450	980
Glucose-NH2	No	100	middle	Hematite	120	30	100	Bitmap	0	0	2
Glucose-NH2	No	100	middle	Hematite	120	40	100	Bitmap	1900	2800	2250
Glucose-NH2	No	100	middle	Hematite	120	50	100	Bitmap	1800	1700	1150
Glucose-NH2	No	100	middle	Hematite	120	60	100	Bitmap	3500	2000	1300
Glucose-NH2	No	100	middle	Hematite	120	70	100	Bitmap	2200	1700	1200
Glucose-NH2	No	100	middle	Hematite	120	80	100	Bitmap	2250	1300	1000
Glucose-NH2	No	100	middle	Hematite	120	90	100	Bitmap	1800	1350	950
Glucose-NH2	No	100	middle	Hematite	120	100	100	Bitmap	1750	1400	950
Glucose-NH2	No	100	middle	Hematite	120	30	50	Bitmap	220	700	1350
Glucose-NH2	No	100	middle	Hematite	120	40	50	Bitmap	2000	3000	1255
Glucose-NH2	No	100	middle	Hematite	120	50	50	Bitmap	2100	3200	1050
Glucose-NH2	No	100	middle	Hematite	120	60	50	Bitmap	1400	1000	500
Glucose-NH2	No	100	middle	Hematite	120	70	50	Bitmap	1500	1200	700
Glucose-NH2	No	100	middle	Hematite	120	80	50	Bitmap	1050	1100	800
Glucose-NH2	No	100	middle	Hematite	120	90	50	Bitmap	950	1000	600
Glucose-NH2	No	100	middle	Hematite	120	100	50	Bitmap	1000	1000	600
Glucose-NH2	No	100	middle	Hematite	120	30	30	Bitmap	850	1600	2500
Glucose-NH2	No	100	middle	Hematite	120	40	30	Bitmap	2050	1800	1150
Glucose-NH2	No	100	middle	Hematite	120	50	30	Bitmap	1650	1400	950
Glucose-NH2	No	100	middle	Hematite	120	60	30	Bitmap	1450	1300	850
Glucose-NH2	No	100	middle	Hematite	120	70	30	Bitmap	980	820	550
Glucose-NH2	No	100	middle	Hematite	120	80	30	Bitmap	950	700	450
Glucose-NH2	No	100	middle	Hematite	120	90	30	Bitmap	1100	900	500
Glucose-NH2	No	100	middle	Hematite	120	100	30	Bitmap	1020	880	450
Glucose	50ul HBr	50	middle	CuO	150	30	150	Bitmap	0	0	0
Glucose	50ul HBr	50	middle	CuO	150	40	150	Bitmap	0	0	0
Glucose	50ul HBr	50	middle	CuO	150	50	150	Bitmap	0	0	0
Glucose	50ul HBr	50	middle	CuO	150	60	150	Bitmap	0	0	0
Glucose	50ul HBr	50	middle	CuO	150	70	150	Bitmap	0	0	0
Glucose	50ul HBr	50	middle	CuO	150	80	150	Bitmap	0	0	0
Glucose	50ul HBr	50	middle	CuO	150	90	150	Bitmap	0	0	0
Glucose	50ul HBr	50	middle	CuO	150	100	150	Bitmap	0	0	0
Glucose	50ul HBr	50	middle	CuO	150	30	100	Bitmap	0	0	0
Glucose	50ul HBr	50	middle	CuO	150	40	100	Bitmap	0	0	0
Glucose	50ul HBr	50	middle	CuO	150	50	100	Bitmap	0	0	0
Glucose	50ul HBr	50	middle	CuO	150	60	100	Bitmap	0	0	0
Glucose	50ul HBr	50	middle	CuO	150	70	100	Bitmap	0	0	0
Glucose	50ul HBr	50	middle	CuO	150	80	100	Bitmap	0	0	0
Glucose	50ul HBr	50	middle	CuO	150	90	100	Bitmap	0	0	0
Glucose	50ul HBr	50	middle	CuO	150	100	100	Bitmap	0	0	0
Glucose	50ul HBr	50	middle	CuO	150	30	50	Bitmap	0	0	0
Glucose	50ul HBr	50	middle	CuO	150	40	50	Bitmap	0	0	0
Glucose	50ul HBr	50	middle	CuO	150	50	50	Bitmap	0	0	0
Glucose	50ul HBr	50	middle	CuO	150	60	50	Bitmap	0	0	0
Glucose	50ul HBr	50	middle	CuO	150	70	50	Bitmap	0	0	0
Glucose	50ul HBr	50	middle	CuO	150	80	50	Bitmap	0	0	0
Glucose	50ul HBr	50	middle	CuO	150	90	50	Bitmap	0	0	0
Glucose	50ul HBr	50	middle	CuO	150	100	50	Bitmap	0	0	0
Glucose	50ul HBr	50	middle	CuO	150	30	30	Bitmap	0	0	0
Glucose	50ul HBr	50	middle	CuO	150	40	30	Bitmap	0	0	0
Glucose	50ul HBr	50	middle	CuO	150	50	30	Bitmap	0	0	0
Glucose	50ul HBr	50	middle	CuO	150	60	30	Bitmap	0	0	0
Glucose	50ul HBr	50	middle	CuO	150	70	30	Bitmap	0	0	0
Glucose	50ul HBr	50	middle	CuO	150	80	30	Bitmap	0	0	0
Glucose	50ul HBr	50	middle	CuO	150	90	30	Bitmap	0	0	0
Glucose	50ul HBr	50	middle	CuO	150	100	30	Bitmap	0	0	0
Glucose	50ul HBr	50	low	CuO	150	30	150	Bitmap	0	0	25
Glucose	50ul HBr	50	low	CuO	150	40	150	Bitmap	0	0	20
Glucose	50ul HBr	50	low	CuO	150	50	150	Bitmap	0	0	20
Glucose	50ul HBr	50	low	CuO	150	60	150	Bitmap	0	0	20
Glucose	50ul HBr	50	low	CuO	150	70	150	Bitmap	0	0	20
Glucose	50ul HBr	50	low	CuO	150	80	150	Bitmap	0	0	25
Glucose	50ul HBr	50	low	CuO	150	90	150	Bitmap	0	0	45
Glucose	50ul HBr	50	low	CuO	150	100	150	Bitmap	0	0	65
Glucose	50ul HBr	50	low	CuO	150	30	100	Bitmap	0	15	20
Glucose	50ul HBr	50	low	CuO	150	40	100	Bitmap	0	0	10
Glucose	50ul HBr	50	low	CuO	150	50	100	Bitmap	0	0	10
Glucose	50ul HBr	50	low	CuO	150	60	100	Bitmap	0	0	10
Glucose	50ul HBr	50	low	CuO	150	70	100	Bitmap	0	0	10
Glucose	50ul HBr	50	low	CuO	150	80	100	Bitmap	0	0	50
Glucose	50ul HBr	50	low	CuO	150	90	100	Bitmap	0	0	40
Glucose	50ul HBr	50	low	CuO	150	100	100	Bitmap	0	0	15
Glucose	50ul HBr	50	low	CuO	150	30	50	Bitmap	0	35	10
Glucose	50ul HBr	50	low	CuO	150	40	50	Bitmap	0	0	10
Glucose	50ul HBr	50	low	CuO	150	50	50	Bitmap	0	0	10
Glucose	50ul HBr	50	low	CuO	150	60	50	Bitmap	0	0	45
Glucose	50ul HBr	50	low	CuO	150	70	50	Bitmap	0	0	10
Glucose	50ul HBr	50	low	CuO	150	80	50	Bitmap	0	0	10
Glucose	50ul HBr	50	low	CuO	150	90	50	Bitmap	0	0	10
Glucose	50ul HBr	50	low	CuO	150	100	50	Bitmap	0	0	10
Glucose	50ul HBr	50	low	CuO	150	30	30	Bitmap	0	0	20
Glucose	50ul HBr	50	low	CuO	150	40	30	Bitmap	0	0	20
Glucose	50ul HBr	50	low	CuO	150	50	30	Bitmap	0	0	55
Glucose	50ul HBr	50	low	CuO	150	60	30	Bitmap	0	0	30
Glucose	50ul HBr	50	low	CuO	150	70	30	Bitmap	0	0	10
Glucose	50ul HBr	50	low	CuO	150	80	30	Bitmap	0	0	10
Glucose	50ul HBr	50	low	CuO	150	90	30	Bitmap	0	0	10
Glucose	50ul HBr	50	low	CuO	150	100	30	Bitmap	0	0	10
Glucose-NH2	No	100	low	Hematite	99	30	150	Bitmap	0	0	0
Glucose-NH2	No	100	low	Hematite	99	40	150	Bitmap	0	0	0
Glucose-NH2	No	100	low	Hematite	99	50	150	Bitmap	0	0	20
Glucose-NH2	No	100	low	Hematite	99	60	150	Bitmap	30	99	206
Glucose-NH2	No	100	low	Hematite	99	70	150	Bitmap	822	1432	2646
Glucose-NH2	No	100	low	Hematite	99	80	150	Bitmap	1557	2169	1026
Glucose-NH2	No	100	low	Hematite	99	90	150	Bitmap	1839	2355	1768
Glucose-NH2	No	100	low	Hematite	99	100	150	Bitmap	2045	2142	1550
Glucose-NH2	No	100	low	Hematite	99	30	100	Bitmap	0	0	0
Glucose-NH2	No	100	low	Hematite	99	40	100	Bitmap	0	0	0
Glucose-NH2	No	100	low	Hematite	99	50	100	Bitmap	195	650	880
Glucose-NH2	No	100	low	Hematite	99	60	100	Bitmap	1050	1820	1980
Glucose-NH2	No	100	low	Hematite	99	70	100	Bitmap	1700	2050	1660
Glucose-NH2	No	100	low	Hematite	99	80	100	Bitmap	1900	2000	1450
Glucose-NH2	No	100	low	Hematite	99	90	100	Bitmap	2050	1900	1360
Glucose-NH2	No	100	low	Hematite	99	100	100	Bitmap	1480	1250	950
Glucose-NH2	No	100	low	Hematite	99	30	50	Bitmap	0	0	0
Glucose-NH2	No	100	low	Hematite	99	40	50	Bitmap	260	850	1200
Glucose-NH2	No	100	low	Hematite	99	50	50	Bitmap	1450	1750	1520
Glucose-NH2	No	100	low	Hematite	99	60	50	Bitmap	1620	1700	1260
Glucose-NH2	No	100	low	Hematite	99	70	50	Bitmap	1720	1650	1160
Glucose-NH2	No	100	low	Hematite	99	80	50	Bitmap	1520	1450	960
Glucose-NH2	No	100	low	Hematite	99	90	50	Bitmap	1380	1200	820
Glucose-NH2	No	100	low	Hematite	99	100	50	Bitmap	1130	1050	660
Glucose-NH2	No	100	low	Hematite	99	30	30	Bitmap	0	0	0
Glucose-NH2	No	100	low	Hematite	99	40	30	Bitmap	750	1660	1600
Glucose-NH2	No	100	low	Hematite	99	50	30	Bitmap	1480	1720	1250
Glucose-NH2	No	100	low	Hematite	99	60	30	Bitmap	1170	1400	900
Glucose-NH2	No	100	low	Hematite	99	70	30	Bitmap	1250	1170	780
Glucose-NH2	No	100	low	Hematite	99	80	30	Bitmap	1000	960	630
Glucose-NH2	No	100	low	Hematite	99	90	30	Bitmap	800	720	520
Glucose-NH2	No	100	low	Hematite	99	100	30	Bitmap	790	760	550
Glucose-NH2	No	150	low	CuO	579	30	150	Bitmap	0	0	0
Glucose-NH2	No	150	low	CuO	579	40	150	Bitmap	0	0	0
Glucose-NH2	No	150	low	CuO	579	50	150	Bitmap	0	10	110
Glucose-NH2	No	150	low	CuO	579	60	150	Bitmap	180	490	950
Glucose-NH2	No	150	low	CuO	579	70	150	Bitmap	780	1600	1800
Glucose-NH2	No	150	low	CuO	579	80	150	Bitmap	520	900	1020
Glucose-NH2	No	150	low	CuO	579	90	150	Bitmap	190	209	240
Glucose-NH2	No	150	low	CuO	579	100	150	Bitmap	95	105	170
Glucose-NH2	No	150	low	CuO	579	30	100	Bitmap	0	0	0
Glucose-NH2	No	150	low	CuO	579	40	100	Bitmap	0	0	0
Glucose-NH2	No	150	low	CuO	579	50	100	Bitmap	100	520	1000
Glucose-NH2	No	150	low	CuO	579	60	100	Bitmap	680	1420	1550
Glucose-NH2	No	150	low	CuO	579	70	100	Bitmap	270	360	320
Glucose-NH2	No	150	low	CuO	579	80	100	Bitmap	160	160	170
Glucose-NH2	No	150	low	CuO	579	90	100	Bitmap	40	55	70
Glucose-NH2	No	150	low	CuO	579	100	100	Bitmap	10	15	0
Glucose-NH2	No	150	low	CuO	579	30	50	Bitmap	0	0	0
Glucose-NH2	No	150	low	CuO	579	40	50	Bitmap	195	770	1220
Glucose-NH2	No	150	low	CuO	579	50	50	Bitmap	280	360	310
Glucose-NH2	No	150	low	CuO	579	60	50	Bitmap	20	70	70
Glucose-NH2	No	150	low	CuO	579	70	50	Bitmap	0	0	0
Glucose-NH2	No	150	low	CuO	579	80	50	Bitmap	0	0	0
Glucose-NH2	No	150	low	CuO	579	90	50	Bitmap	0	0	0
Glucose-NH2	No	150	low	CuO	579	100	50	Bitmap	0	0	0
Glucose-NH2	No	150	low	CuO	579	30	30	Bitmap	0	0	0
Glucose-NH2	No	150	low	CuO	579	40	30	Bitmap	590	1420	1920
Glucose-NH2	No	150	low	CuO	579	50	30	Bitmap	95	130	140
Glucose-NH2	No	150	low	CuO	579	60	30	Bitmap	5	0	0
Glucose-NH2	No	150	low	CuO	579	70	30	Bitmap	0	0	0
Glucose-NH2	No	150	low	CuO	579	80	30	Bitmap	0	0	0
Glucose-NH2	No	150	low	CuO	579	90	30	Bitmap	0	0	0
Glucose-NH2	No	150	low	CuO	579	100	30	Bitmap	0	0	0
Glucose-NH2	No	100	low	CuO	126	30	150	Bitmap	0	0	0
Glucose-NH2	No	100	low	CuO	126	40	150	Bitmap	0	0	0
Glucose-NH2	No	100	low	CuO	126	50	150	Bitmap	0	0	0
Glucose-NH2	No	100	low	CuO	126	60	150	Bitmap	550	1670	2850
Glucose-NH2	No	100	low	CuO	126	70	150	Bitmap	270	470	400
Glucose-NH2	No	100	low	CuO	126	80	150	Bitmap	180	160	124
Glucose-NH2	No	100	low	CuO	126	90	150	Bitmap	75	60	80
Glucose-NH2	No	100	low	CuO	126	100	150	Bitmap	40	40	60
Glucose-NH2	No	100	low	CuO	126	30	100	Bitmap	0	0	0
Glucose-NH2	No	100	low	CuO	126	40	100	Bitmap	0	0	0
Glucose-NH2	No	100	low	CuO	126	50	100	Bitmap	300	1000	1520
Glucose-NH2	No	100	low	CuO	126	60	100	Bitmap	180	250	270
Glucose-NH2	No	100	low	CuO	126	70	100	Bitmap	75	80	110
Glucose-NH2	No	100	low	CuO	126	80	100	Bitmap	33	40	60
Glucose-NH2	No	100	low	CuO	126	90	100	Bitmap	10	0	0
Glucose-NH2	No	100	low	CuO	126	100	100	Bitmap	0	0	0
Glucose-NH2	No	100	low	CuO	126	30	50	Bitmap	0	0	0
Glucose-NH2	No	100	low	CuO	126	40	50	Bitmap	320	1200	2000
Glucose-NH2	No	100	low	CuO	126	50	50	Bitmap	120	170	120
Glucose-NH2	No	100	low	CuO	126	60	50	Bitmap	20	25	48
Glucose-NH2	No	100	low	CuO	126	70	50	Bitmap	0	0	0
Glucose-NH2	No	100	low	CuO	126	80	50	Bitmap	0	0	0
Glucose-NH2	No	100	low	CuO	126	90	50	Bitmap	0	0	0
Glucose-NH2	No	100	low	CuO	126	100	50	Bitmap	0	0	0
Glucose-NH2	No	100	low	CuO	126	30	30	Bitmap	0	0	0
Glucose-NH2	No	100	low	CuO	126	40	30	Bitmap	300	500	580
Glucose-NH2	No	100	low	CuO	126	50	30	Bitmap	30	40	50
Glucose-NH2	No	100	low	CuO	126	60	30	Bitmap	0	0	0
Glucose-NH2	No	100	low	CuO	126	70	30	Bitmap	0	0	0
Glucose-NH2	No	100	low	CuO	126	80	30	Bitmap	0	0	0
Glucose-NH2	No	100	low	CuO	126	90	30	Bitmap	0	0	0
Glucose-NH2	No	100	low	CuO	126	100	30	Bitmap	0	0	0
Glucose-NH2	No	25	low	CuO	99	30	150	Bitmap	0	0	0
Glucose-NH2	No	25	low	CuO	99	40	150	Bitmap	0	0	0
Glucose-NH2	No	25	low	CuO	99	50	150	Bitmap	0	45	170
Glucose-NH2	No	25	low	CuO	99	60	150	Bitmap	40	110	168
Glucose-NH2	No	25	low	CuO	99	70	150	Bitmap	15	22	66
Glucose-NH2	No	25	low	CuO	99	80	150	Bitmap	0	10	0
Glucose-NH2	No	25	low	CuO	99	90	150	Bitmap	0	0	0
Glucose-NH2	No	25	low	CuO	99	100	150	Bitmap	0	0	0
Glucose-NH2	No	25	low	CuO	99	30	100	Bitmap	0	0	0
Glucose-NH2	No	25	low	CuO	99	40	100	Bitmap	0	0	40
Glucose-NH2	No	25	low	CuO	99	50	100	Bitmap	42	110	190
Glucose-NH2	No	25	low	CuO	99	60	100	Bitmap	16	17	40
Glucose-NH2	No	25	low	CuO	99	70	100	Bitmap	0	8	0
Glucose-NH2	No	25	low	CuO	99	80	100	Bitmap	0	0	0
Glucose-NH2	No	25	low	CuO	99	90	100	Bitmap	0	0	0
Glucose-NH2	No	25	low	CuO	99	100	100	Bitmap	0	0	0
Glucose-NH2	No	25	low	CuO	99	30	50	Bitmap	0	0	0
Glucose-NH2	No	25	low	CuO	99	40	50	Bitmap	16	190	295
Glucose-NH2	No	25	low	CuO	99	50	50	Bitmap	12	15	0
Glucose-NH2	No	25	low	CuO	99	60	50	Bitmap	0	0	0
Glucose-NH2	No	25	low	CuO	99	70	50	Bitmap	0	0	0
Glucose-NH2	No	25	low	CuO	99	80	50	Bitmap	0	0	0
Glucose-NH2	No	25	low	CuO	99	90	50	Bitmap	0	0	0
Glucose-NH2	No	25	low	CuO	99	100	50	Bitmap	0	0	0
Glucose-NH2	No	25	low	CuO	99	30	30	Bitmap	0	0	0
Glucose-NH2	No	25	low	CuO	99	40	30	Bitmap	30	58	90
Glucose-NH2	No	25	low	CuO	99	50	30	Bitmap	0	0	0
Glucose-NH2	No	25	low	CuO	99	60	30	Bitmap	0	0	0
Glucose-NH2	No	25	low	CuO	99	70	30	Bitmap	0	0	0
Glucose-NH2	No	25	low	CuO	99	80	30	Bitmap	0	0	0
Glucose-NH2	No	25	low	CuO	99	90	30	Bitmap	0	0	0
Glucose-NH2	No	25	low	CuO	99	100	30	Bitmap	0	0	0
Glucose-NH2	50ul HCl (37%)	50	low	CuO	149	30	150	Bitmap	0	0	0
Glucose-NH2	50ul HCl (37%)	50	low	CuO	149	40	150	Bitmap	0	0	0
Glucose-NH2	50ul HCl (37%)	50	low	CuO	149	50	150	Bitmap	0	5	5
Glucose-NH2	50ul HCl (37%)	50	low	CuO	149	60	150	Bitmap	100	420	1000
Glucose-NH2	50ul HCl (37%)	50	low	CuO	149	70	150	Bitmap	100	400	900
Glucose-NH2	50ul HCl (37%)	50	low	CuO	149	80	150	Bitmap	18	50	120
Glucose-NH2	50ul HCl (37%)	50	low	CuO	149	90	150	Bitmap	0	0	0
Glucose-NH2	50ul HCl (37%)	50	low	CuO	149	100	150	Bitmap	0	0	0
Glucose-NH2	50ul HCl (37%)	50	low	CuO	149	30	100	Bitmap	0	0	0
Glucose-NH2	50ul HCl (37%)	50	low	CuO	149	40	100	Bitmap	0	0	0
Glucose-NH2	50ul HCl (37%)	50	low	CuO	149	50	100	Bitmap	26	170	400
Glucose-NH2	50ul HCl (37%)	50	low	CuO	149	60	100	Bitmap	62	165	380
Glucose-NH2	50ul HCl (37%)	50	low	CuO	149	70	100	Bitmap	45	125	300
Glucose-NH2	50ul HCl (37%)	50	low	CuO	149	80	100	Bitmap	0	0	0
Glucose-NH2	50ul HCl (37%)	50	low	CuO	149	90	100	Bitmap	0	0	0
Glucose-NH2	50ul HCl (37%)	50	low	CuO	149	100	100	Bitmap	0	0	0
Glucose-NH2	50ul HCl (37%)	50	low	CuO	149	30	50	Bitmap	0	0	0
Glucose-NH2	50ul HCl (37%)	50	low	CuO	149	40	50	Bitmap	25	95	275
Glucose-NH2	50ul HCl (37%)	50	low	CuO	149	50	50	Bitmap	24	45	140
Glucose-NH2	50ul HCl (37%)	50	low	CuO	149	60	50	Bitmap	0	0	0
Glucose-NH2	50ul HCl (37%)	50	low	CuO	149	70	50	Bitmap	0	0	0
Glucose-NH2	50ul HCl (37%)	50	low	CuO	149	80	50	Bitmap	0	0	0
Glucose-NH2	50ul HCl (37%)	50	low	CuO	149	90	50	Bitmap	0	0	0
Glucose-NH2	50ul HCl (37%)	50	low	CuO	149	100	50	Bitmap	0	0	0
Glucose-NH2	50ul HCl (37%)	50	low	CuO	149	30	30	Bitmap	0	0	0
Glucose-NH2	50ul HCl (37%)	50	low	CuO	149	40	30	Bitmap	55	195	430
Glucose-NH2	50ul HCl (37%)	50	low	CuO	149	50	30	Bitmap	0	0	0
Glucose-NH2	50ul HCl (37%)	50	low	CuO	149	60	30	Bitmap	0	0	0
Glucose-NH2	50ul HCl (37%)	50	low	CuO	149	70	30	Bitmap	0	0	0
Glucose-NH2	50ul HCl (37%)	50	low	CuO	149	80	30	Bitmap	0	0	0
Glucose-NH2	50ul HCl (37%)	50	low	CuO	149	90	30	Bitmap	0	0	0
Glucose-NH2	50ul HCl (37%)	50	low	CuO	149	100	30	Bitmap	0	0	0
Glucose-NH2	No	50	middle	Hematite	105	30	150	Bitmap	0	0	0
Glucose-NH2	No	50	middle	Hematite	105	40	150	Bitmap	66	350	550
Glucose-NH2	No	50	middle	Hematite	105	50	150	Bitmap	880	1300	1020
Glucose-NH2	No	50	middle	Hematite	105	60	150	Bitmap	1260	1150	690
Glucose-NH2	No	50	middle	Hematite	105	70	150	Bitmap	1220	1020	600
Glucose-NH2	No	50	middle	Hematite	105	80	150	Bitmap	1200	1000	605
Glucose-NH2	No	50	middle	Hematite	105	90	150	Bitmap	1100	950	595
Glucose-NH2	No	50	middle	Hematite	105	100	150	Bitmap	960	830	510
Glucose-NH2	No	50	middle	Hematite	105	30	100	Bitmap	0	0	0
Glucose-NH2	No	50	middle	Hematite	105	40	100	Bitmap	480	1100	1080
Glucose-NH2	No	50	middle	Hematite	105	50	100	Bitmap	1000	1120	690
Glucose-NH2	No	50	middle	Hematite	105	60	100	Bitmap	1090	1000	570
Glucose-NH2	No	50	middle	Hematite	105	70	100	Bitmap	1080	950	550
Glucose-NH2	No	50	middle	Hematite	105	80	100	Bitmap	1010	860	510
Glucose-NH2	No	50	middle	Hematite	105	90	100	Bitmap	950	800	460
Glucose-NH2	No	50	middle	Hematite	105	100	100	Bitmap	920	720	405
Glucose-NH2	No	50	middle	Hematite	105	30	50	Bitmap	25	115	200
Glucose-NH2	No	50	middle	Hematite	105	40	50	Bitmap	830	1100	760
Glucose-NH2	No	50	middle	Hematite	105	50	50	Bitmap	950	900	550
Glucose-NH2	No	50	middle	Hematite	105	60	50	Bitmap	910	800	460
Glucose-NH2	No	50	middle	Hematite	105	70	50	Bitmap	850	700	410
Glucose-NH2	No	50	middle	Hematite	105	80	50	Bitmap	805	620	360
Glucose-NH2	No	50	middle	Hematite	105	90	50	Bitmap	720	580	310
Glucose-NH2	No	50	middle	Hematite	105	100	50	Bitmap	610	460	250
Glucose-NH2	No	50	middle	Hematite	105	30	30	Bitmap	330	780	710
Glucose-NH2	No	50	middle	Hematite	105	40	30	Bitmap	840	850	530
Glucose-NH2	No	50	middle	Hematite	105	50	30	Bitmap	835	790	480
Glucose-NH2	No	50	middle	Hematite	105	60	30	Bitmap	750	630	380
Glucose-NH2	No	50	middle	Hematite	105	70	30	Bitmap	720	580	330
Glucose-NH2	No	50	middle	Hematite	105	80	30	Bitmap	660	530	280
Glucose-NH2	No	50	middle	Hematite	105	90	30	Bitmap	600	470	265
Glucose-NH2	No	50	middle	Hematite	105	100	30	Bitmap	520	430	260
Glucose-NH2	No	50	low	Hematite	65	30	150	Bitmap	0	0	0
Glucose-NH2	No	50	low	Hematite	65	40	150	Bitmap	0	0	0
Glucose-NH2	No	50	low	Hematite	65	50	150	Bitmap	0	18	80
Glucose-NH2	No	50	low	Hematite	65	60	150	Bitmap	155	520	600
Glucose-NH2	No	50	low	Hematite	65	70	150	Bitmap	530	960	850
Glucose-NH2	No	50	low	Hematite	65	80	150	Bitmap	720	980	730
Glucose-NH2	No	50	low	Hematite	65	90	150	Bitmap	850	950	630
Glucose-NH2	No	50	low	Hematite	65	100	150	Bitmap	950	930	570
Glucose-NH2	No	50	low	Hematite	65	30	100	Bitmap	0	0	0
Glucose-NH2	No	50	low	Hematite	65	40	100	Bitmap	0	0	0
Glucose-NH2	No	50	low	Hematite	65	50	100	Bitmap	240	670	745
Glucose-NH2	No	50	low	Hematite	65	60	100	Bitmap	470	830	770
Glucose-NH2	No	50	low	Hematite	65	70	100	Bitmap	720	880	602
Glucose-NH2	No	50	low	Hematite	65	80	100	Bitmap	825	870	550
Glucose-NH2	No	50	low	Hematite	65	90	100	Bitmap	900	815	500
Glucose-NH2	No	50	low	Hematite	65	100	100	Bitmap	910	805	480
Glucose-NH2	No	50	low	Hematite	65	30	50	Bitmap	0	0	0
Glucose-NH2	No	50	low	Hematite	65	40	50	Bitmap	57	132	195
Glucose-NH2	No	50	low	Hematite	65	50	50	Bitmap	520	795	610
Glucose-NH2	No	50	low	Hematite	65	60	50	Bitmap	720	810	545
Glucose-NH2	No	50	low	Hematite	65	70	50	Bitmap	807	790	435
Glucose-NH2	No	50	low	Hematite	65	80	50	Bitmap	802	715	395
Glucose-NH2	No	50	low	Hematite	65	90	50	Bitmap	796	675	390
Glucose-NH2	No	50	low	Hematite	65	100	50	Bitmap	780	610	305
Glucose-NH2	No	50	low	Hematite	65	30	30	Bitmap	0	0	0
Glucose-NH2	No	50	low	Hematite	65	40	30	Bitmap	220	560	495
Glucose-NH2	No	50	low	Hematite	65	50	30	Bitmap	600	755	520
Glucose-NH2	No	50	low	Hematite	65	60	30	Bitmap	700	650	390
Glucose-NH2	No	50	low	Hematite	65	70	30	Bitmap	695	605	325
Glucose-NH2	No	50	low	Hematite	65	80	30	Bitmap	660	510	295
Glucose-NH2	No	50	low	Hematite	65	90	30	Bitmap	640	515	250
Glucose-NH2	No	50	low	Hematite	65	100	30	Bitmap	575	450	230
Glucose-NH2	50ul HCl (37%)	50	middle	Hematite	50	30	150	Bitmap	0	0	0
Glucose-NH2	50ul HCl (37%)	50	middle	Hematite	50	40	150	Bitmap	310	1000	1200
Glucose-NH2	50ul HCl (37%)	50	middle	Hematite	50	50	150	Bitmap	870	1180	795
Glucose-NH2	50ul HCl (37%)	50	middle	Hematite	50	60	150	Bitmap	950	980	590
Glucose-NH2	50ul HCl (37%)	50	middle	Hematite	50	70	150	Bitmap	950	990	660
Glucose-NH2	50ul HCl (37%)	50	middle	Hematite	50	80	150	Bitmap	880	960	610
Glucose-NH2	50ul HCl (37%)	50	middle	Hematite	50	90	150	Bitmap	805	800	570
Glucose-NH2	50ul HCl (37%)	50	middle	Hematite	50	100	150	Bitmap	740	700	450
Glucose-NH2	50ul HCl (37%)	50	middle	Hematite	50	30	100	Bitmap	0	0	35
Glucose-NH2	50ul HCl (37%)	50	middle	Hematite	50	40	100	Bitmap	690	1130	920
Glucose-NH2	50ul HCl (37%)	50	middle	Hematite	50	50	100	Bitmap	960	960	595
Glucose-NH2	50ul HCl (37%)	50	middle	Hematite	50	60	100	Bitmap	955	920	590
Glucose-NH2	50ul HCl (37%)	50	middle	Hematite	50	70	100	Bitmap	940	900	595
Glucose-NH2	50ul HCl (37%)	50	middle	Hematite	50	80	100	Bitmap	790	720	455
Glucose-NH2	50ul HCl (37%)	50	middle	Hematite	50	90	100	Bitmap	650	610	400
Glucose-NH2	50ul HCl (37%)	50	middle	Hematite	50	100	100	Bitmap	520	570	350
Glucose-NH2	50ul HCl (37%)	50	middle	Hematite	50	30	50	Bitmap	20	98	185
Glucose-NH2	50ul HCl (37%)	50	middle	Hematite	50	40	50	Bitmap	790	845	535
Glucose-NH2	50ul HCl (37%)	50	middle	Hematite	50	50	50	Bitmap	840	795	480
Glucose-NH2	50ul HCl (37%)	50	middle	Hematite	50	60	50	Bitmap	750	720	420
Glucose-NH2	50ul HCl (37%)	50	middle	Hematite	50	70	50	Bitmap	705	610	340
Glucose-NH2	50ul HCl (37%)	50	middle	Hematite	50	80	50	Bitmap	596	520	310
Glucose-NH2	50ul HCl (37%)	50	middle	Hematite	50	90	50	Bitmap	515	450	270
Glucose-NH2	50ul HCl (37%)	50	middle	Hematite	50	100	50	Bitmap	460	395	230
Glucose-NH2	50ul HCl (37%)	50	middle	Hematite	50	30	30	Bitmap	300	670	710
Glucose-NH2	50ul HCl (37%)	50	middle	Hematite	50	40	30	Bitmap	770	730	420
Glucose-NH2	50ul HCl (37%)	50	middle	Hematite	50	50	30	Bitmap	730	655	365
Glucose-NH2	50ul HCl (37%)	50	middle	Hematite	50	60	30	Bitmap	660	580	315
Glucose-NH2	50ul HCl (37%)	50	middle	Hematite	50	70	30	Bitmap	610	500	280
Glucose-NH2	50ul HCl (37%)	50	middle	Hematite	50	80	30	Bitmap	580	415	220
Glucose-NH2	50ul HCl (37%)	50	middle	Hematite	50	90	30	Bitmap	570	405	220
Glucose-NH2	50ul HCl (37%)	50	middle	Hematite	50	100	30	Bitmap	550	398	210
Glucose-NH2	50ul HCl (37%)	50	low	Hematite	50	30	150	Bitmap	0	0	0
Glucose-NH2	50ul HCl (37%)	50	low	Hematite	50	40	150	Bitmap	0	0	0
Glucose-NH2	50ul HCl (37%)	50	low	Hematite	50	50	150	Bitmap	20	200	400
Glucose-NH2	50ul HCl (37%)	50	low	Hematite	50	60	150	Bitmap	370	960	1150
Glucose-NH2	50ul HCl (37%)	50	low	Hematite	50	70	150	Bitmap	530	1050	1080
Glucose-NH2	50ul HCl (37%)	50	low	Hematite	50	80	150	Bitmap	730	1080	830
Glucose-NH2	50ul HCl (37%)	50	low	Hematite	50	90	150	Bitmap	880	950	610
Glucose-NH2	50ul HCl (37%)	50	low	Hematite	50	100	150	Bitmap	910	850	510
Glucose-NH2	50ul HCl (37%)	50	low	Hematite	50	30	100	Bitmap	0	0	0
Glucose-NH2	50ul HCl (37%)	50	low	Hematite	50	40	100	Bitmap	0	0	20
Glucose-NH2	50ul HCl (37%)	50	low	Hematite	50	50	100	Bitmap	350	930	1000
Glucose-NH2	50ul HCl (37%)	50	low	Hematite	50	60	100	Bitmap	650	980	790
Glucose-NH2	50ul HCl (37%)	50	low	Hematite	50	70	100	Bitmap	810	970	630
Glucose-NH2	50ul HCl (37%)	50	low	Hematite	50	80	100	Bitmap	850	830	472
Glucose-NH2	50ul HCl (37%)	50	low	Hematite	50	90	100	Bitmap	855	810	470
Glucose-NH2	50ul HCl (37%)	50	low	Hematite	50	100	100	Bitmap	852	805	470
Glucose-NH2	50ul HCl (37%)	50	low	Hematite	50	30	50	Bitmap	0	0	0
Glucose-NH2	50ul HCl (37%)	50	low	Hematite	50	40	50	Bitmap	60	200	280
Glucose-NH2	50ul HCl (37%)	50	low	Hematite	50	50	50	Bitmap	550	950	750
Glucose-NH2	50ul HCl (37%)	50	low	Hematite	50	60	50	Bitmap	740	850	540
Glucose-NH2	50ul HCl (37%)	50	low	Hematite	50	70	50	Bitmap	750	820	470
Glucose-NH2	50ul HCl (37%)	50	low	Hematite	50	80	50	Bitmap	770	795	430
Glucose-NH2	50ul HCl (37%)	50	low	Hematite	50	90	50	Bitmap	770	700	415
Glucose-NH2	50ul HCl (37%)	50	low	Hematite	50	100	50	Bitmap	750	680	395
Glucose-NH2	50ul HCl (37%)	50	low	Hematite	50	30	30	Bitmap	0	0	0
Glucose-NH2	50ul HCl (37%)	50	low	Hematite	50	40	30	Bitmap	210	450	570
Glucose-NH2	50ul HCl (37%)	50	low	Hematite	50	50	30	Bitmap	620	730	520
Glucose-NH2	50ul HCl (37%)	50	low	Hematite	50	60	30	Bitmap	670	605	470
Glucose-NH2	50ul HCl (37%)	50	low	Hematite	50	70	30	Bitmap	680	600	450
Glucose-NH2	50ul HCl (37%)	50	low	Hematite	50	80	30	Bitmap	630	580	320
Glucose-NH2	50ul HCl (37%)	50	low	Hematite	50	90	30	Bitmap	610	500	270
Glucose-NH2	50ul HCl (37%)	50	low	Hematite	50	100	30	Bitmap	515	410	215
Glucose	50ul HCl (37%)	50	middle	Hematite	179	30	150	Bitmap	0	0	0
Glucose	50ul HCl (37%)	50	middle	Hematite	179	40	150	Bitmap	0	0	0
Glucose	50ul HCl (37%)	50	middle	Hematite	179	50	150	Bitmap	5	15	52
Glucose	50ul HCl (37%)	50	middle	Hematite	179	60	150	Bitmap	5	23	62
Glucose	50ul HCl (37%)	50	middle	Hematite	179	70	150	Bitmap	5	23	57
Glucose	50ul HCl (37%)	50	middle	Hematite	179	80	150	Bitmap	5	28	62
Glucose	50ul HCl (37%)	50	middle	Hematite	179	90	150	Bitmap	8	25	70
Glucose	50ul HCl (37%)	50	middle	Hematite	179	100	150	Bitmap	15	40	100
Glucose	50ul HCl (37%)	50	middle	Hematite	179	30	100	Bitmap	0	0	0
Glucose	50ul HCl (37%)	50	middle	Hematite	179	40	100	Bitmap	0	0	35
Glucose	50ul HCl (37%)	50	middle	Hematite	179	50	100	Bitmap	5	15	40
Glucose	50ul HCl (37%)	50	middle	Hematite	179	60	100	Bitmap	5	20	70
Glucose	50ul HCl (37%)	50	middle	Hematite	179	70	100	Bitmap	5	22	70
Glucose	50ul HCl (37%)	50	middle	Hematite	179	80	100	Bitmap	5	19	65
Glucose	50ul HCl (37%)	50	middle	Hematite	179	90	100	Bitmap	5	17	52
Glucose	50ul HCl (37%)	50	middle	Hematite	179	100	100	Bitmap	5	15	50
Glucose	50ul HCl (37%)	50	middle	Hematite	179	30	50	Bitmap	3	0	0
Glucose	50ul HCl (37%)	50	middle	Hematite	179	40	50	Bitmap	6	22	75
Glucose	50ul HCl (37%)	50	middle	Hematite	179	50	50	Bitmap	6	20	65
Glucose	50ul HCl (37%)	50	middle	Hematite	179	60	50	Bitmap	5	19	70
Glucose	50ul HCl (37%)	50	middle	Hematite	179	70	50	Bitmap	3	19	48
Glucose	50ul HCl (37%)	50	middle	Hematite	179	80	50	Bitmap	3	17	49
Glucose	50ul HCl (37%)	50	middle	Hematite	179	90	50	Bitmap	3	16	52
Glucose	50ul HCl (37%)	50	middle	Hematite	179	100	50	Bitmap	3	17	60
Glucose	50ul HCl (37%)	50	middle	Hematite	179	30	30	Bitmap	0	0	20
Glucose	50ul HCl (37%)	50	middle	Hematite	179	40	30	Bitmap	9	25	85
Glucose	50ul HCl (37%)	50	middle	Hematite	179	50	30	Bitmap	8	20	70
Glucose	50ul HCl (37%)	50	middle	Hematite	179	60	30	Bitmap	6	16	48
Glucose	50ul HCl (37%)	50	middle	Hematite	179	70	30	Bitmap	6	11	45
Glucose	50ul HCl (37%)	50	middle	Hematite	179	80	30	Bitmap	5	12	46
Glucose	50ul HCl (37%)	50	middle	Hematite	179	90	30	Bitmap	5	12	47
Glucose	50ul HCl (37%)	50	middle	Hematite	179	100	30	Bitmap	6	16	75
Glucose	50ul HCl (37%)	50	low	Hematite	132	30	150	Bitmap	0	7	20
Glucose	50ul HCl (37%)	50	low	Hematite	132	40	150	Bitmap	0	0	8
Glucose	50ul HCl (37%)	50	low	Hematite	132	50	150	Bitmap	0	0	8
Glucose	50ul HCl (37%)	50	low	Hematite	132	60	150	Bitmap	0	0	8
Glucose	50ul HCl (37%)	50	low	Hematite	132	70	150	Bitmap	0	0	8
Glucose	50ul HCl (37%)	50	low	Hematite	132	80	150	Bitmap	0	0	8
Glucose	50ul HCl (37%)	50	low	Hematite	132	90	150	Bitmap	0	8	40
Glucose	50ul HCl (37%)	50	low	Hematite	132	100	150	Bitmap	0	12	60
Glucose	50ul HCl (37%)	50	low	Hematite	132	30	100	Bitmap	0	15	50
Glucose	50ul HCl (37%)	50	low	Hematite	132	40	100	Bitmap	0	0	10
Glucose	50ul HCl (37%)	50	low	Hematite	132	50	100	Bitmap	0	0	10
Glucose	50ul HCl (37%)	50	low	Hematite	132	60	100	Bitmap	0	0	10
Glucose	50ul HCl (37%)	50	low	Hematite	132	70	100	Bitmap	0	0	20
Glucose	50ul HCl (37%)	50	low	Hematite	132	80	100	Bitmap	5	10	45
Glucose	50ul HCl (37%)	50	low	Hematite	132	90	100	Bitmap	10	28	75
Glucose	50ul HCl (37%)	50	low	Hematite	132	100	100	Bitmap	13	36	110
Glucose	50ul HCl (37%)	50	low	Hematite	132	30	50	Bitmap	0	0	20
Glucose	50ul HCl (37%)	50	low	Hematite	132	40	50	Bitmap	0	0	0
Glucose	50ul HCl (37%)	50	low	Hematite	132	50	50	Bitmap	0	0	15
Glucose	50ul HCl (37%)	50	low	Hematite	132	60	50	Bitmap	0	17	65
Glucose	50ul HCl (37%)	50	low	Hematite	132	70	50	Bitmap	8	28	80
Glucose	50ul HCl (37%)	50	low	Hematite	132	80	50	Bitmap	14	43	120
Glucose	50ul HCl (37%)	50	low	Hematite	132	90	50	Bitmap	19	52	130
Glucose	50ul HCl (37%)	50	low	Hematite	132	100	50	Bitmap	17	47	125
Glucose	50ul HCl (37%)	50	low	Hematite	132	30	30	Bitmap	4	5	20
Glucose	50ul HCl (37%)	50	low	Hematite	132	40	30	Bitmap	4	0	0
Glucose	50ul HCl (37%)	50	low	Hematite	132	50	30	Bitmap	7	12	45
Glucose	50ul HCl (37%)	50	low	Hematite	132	60	30	Bitmap	15	42	136
Glucose	50ul HCl (37%)	50	low	Hematite	132	70	30	Bitmap	18	52	152
Glucose	50ul HCl (37%)	50	low	Hematite	132	80	30	Bitmap	17	57	150
Glucose	50ul HCl (37%)	50	low	Hematite	132	90	30	Bitmap	16	38	115
Glucose	50ul HCl (37%)	50	low	Hematite	132	100	30	Bitmap	14	35	105
Glucose	5ul HCl (37%)	50	middle	Hematite	134	30	150	Bitmap	0	0	0
Glucose	5ul HCl (37%)	50	middle	Hematite	134	40	150	Bitmap	0	0	0
Glucose	5ul HCl (37%)	50	middle	Hematite	134	50	150	Bitmap	0	28	80
Glucose	5ul HCl (37%)	50	middle	Hematite	134	60	150	Bitmap	12	52	140
Glucose	5ul HCl (37%)	50	middle	Hematite	134	70	150	Bitmap	10	52	145
Glucose	5ul HCl (37%)	50	middle	Hematite	134	80	150	Bitmap	12	60	150
Glucose	5ul HCl (37%)	50	middle	Hematite	134	90	150	Bitmap	12	80	180
Glucose	5ul HCl (37%)	50	middle	Hematite	134	100	150	Bitmap	12	75	175
Glucose	5ul HCl (37%)	50	middle	Hematite	134	30	100	Bitmap	0	0	0
Glucose	5ul HCl (37%)	50	middle	Hematite	134	40	100	Bitmap	0	0	20
Glucose	5ul HCl (37%)	50	middle	Hematite	134	50	100	Bitmap	7	38	115
Glucose	5ul HCl (37%)	50	middle	Hematite	134	60	100	Bitmap	12	53	148
Glucose	5ul HCl (37%)	50	middle	Hematite	134	70	100	Bitmap	14	55	160
Glucose	5ul HCl (37%)	50	middle	Hematite	134	80	100	Bitmap	11	53	155
Glucose	5ul HCl (37%)	50	middle	Hematite	134	90	100	Bitmap	12	55	140
Glucose	5ul HCl (37%)	50	middle	Hematite	134	100	100	Bitmap	11	48	115
Glucose	5ul HCl (37%)	50	middle	Hematite	134	30	50	Bitmap	0	0	0
Glucose	5ul HCl (37%)	50	middle	Hematite	134	40	50	Bitmap	3	42	120
Glucose	5ul HCl (37%)	50	middle	Hematite	134	50	50	Bitmap	5	50	120
Glucose	5ul HCl (37%)	50	middle	Hematite	134	60	50	Bitmap	8	55	140
Glucose	5ul HCl (37%)	50	middle	Hematite	134	70	50	Bitmap	7	52	130
Glucose	5ul HCl (37%)	50	middle	Hematite	134	80	50	Bitmap	6	50	115
Glucose	5ul HCl (37%)	50	middle	Hematite	134	90	50	Bitmap	5	37	85
Glucose	5ul HCl (37%)	50	middle	Hematite	134	100	50	Bitmap	3	38	90
Glucose	5ul HCl (37%)	50	middle	Hematite	134	30	30	Bitmap	0	0	0
Glucose	5ul HCl (37%)	50	middle	Hematite	134	40	30	Bitmap	7	62	145
Glucose	5ul HCl (37%)	50	middle	Hematite	134	50	30	Bitmap	6	50	125
Glucose	5ul HCl (37%)	50	middle	Hematite	134	60	30	Bitmap	8	520	120
Glucose	5ul HCl (37%)	50	middle	Hematite	134	70	30	Bitmap	3	37	85
Glucose	5ul HCl (37%)	50	middle	Hematite	134	80	30	Bitmap	2	35	80
Glucose	5ul HCl (37%)	50	middle	Hematite	134	90	30	Bitmap	0	36	95
Glucose	5ul HCl (37%)	50	middle	Hematite	134	100	30	Bitmap	2	38	110
Glucose	5ul HCl (37%)	50	low	Hematite	75	30	150	Bitmap	0	0	0
Glucose	5ul HCl (37%)	50	low	Hematite	75	40	150	Bitmap	0	0	0
Glucose	5ul HCl (37%)	50	low	Hematite	75	50	150	Bitmap	0	0	0
Glucose	5ul HCl (37%)	50	low	Hematite	75	60	150	Bitmap	0	0	0
Glucose	5ul HCl (37%)	50	low	Hematite	75	70	150	Bitmap	0	0	20
Glucose	5ul HCl (37%)	50	low	Hematite	75	80	150	Bitmap	0	15	55
Glucose	5ul HCl (37%)	50	low	Hematite	75	90	150	Bitmap	0	38	115
Glucose	5ul HCl (37%)	50	low	Hematite	75	100	150	Bitmap	6	50	145
Glucose	5ul HCl (37%)	50	low	Hematite	75	30	100	Bitmap	0	0	0
Glucose	5ul HCl (37%)	50	low	Hematite	75	40	100	Bitmap	0	0	0
Glucose	5ul HCl (37%)	50	low	Hematite	75	50	100	Bitmap	0	0	0
Glucose	5ul HCl (37%)	50	low	Hematite	75	60	100	Bitmap	0	9	45
Glucose	5ul HCl (37%)	50	low	Hematite	75	70	100	Bitmap	0	19	66
Glucose	5ul HCl (37%)	50	low	Hematite	75	80	100	Bitmap	5	52	160
Glucose	5ul HCl (37%)	50	low	Hematite	75	90	100	Bitmap	12	75	190
Glucose	5ul HCl (37%)	50	low	Hematite	75	100	100	Bitmap	16	79	202
Glucose	5ul HCl (37%)	50	low	Hematite	75	30	50	Bitmap	0	0	0
Glucose	5ul HCl (37%)	50	low	Hematite	75	40	50	Bitmap	0	0	0
Glucose	5ul HCl (37%)	50	low	Hematite	75	50	50	Bitmap	0	10	25
Glucose	5ul HCl (37%)	50	low	Hematite	75	60	50	Bitmap	2	33	102
Glucose	5ul HCl (37%)	50	low	Hematite	75	70	50	Bitmap	10	63	170
Glucose	5ul HCl (37%)	50	low	Hematite	75	80	50	Bitmap	15	72	190
Glucose	5ul HCl (37%)	50	low	Hematite	75	90	50	Bitmap	10	65	185
Glucose	5ul HCl (37%)	50	low	Hematite	75	100	50	Bitmap	8	52	152
Glucose	5ul HCl (37%)	50	low	Hematite	75	30	30	Bitmap	0	0	0
Glucose	5ul HCl (37%)	50	low	Hematite	75	40	30	Bitmap	0	0	0
Glucose	5ul HCl (37%)	50	low	Hematite	75	50	30	Bitmap	0	25	90
Glucose	5ul HCl (37%)	50	low	Hematite	75	60	30	Bitmap	12	75	210
Glucose	5ul HCl (37%)	50	low	Hematite	75	70	30	Bitmap	12	78	209
Glucose	5ul HCl (37%)	50	low	Hematite	75	80	30	Bitmap	10	60	155
Glucose	5ul HCl (37%)	50	low	Hematite	75	90	30	Bitmap	8	40	115
Glucose	5ul HCl (37%)	50	low	Hematite	75	100	30	Bitmap	6	41	110
Glucose	10mg PVP(2-3k)	50	middle	Hematite	146	30	150	Bitmap	0	0	0
Glucose	10mg PVP(2-3k)	50	middle	Hematite	146	40	150	Bitmap	0	0	0
Glucose	10mg PVP(2-3k)	50	middle	Hematite	146	50	150	Bitmap	0	10	40
Glucose	10mg PVP(2-3k)	50	middle	Hematite	146	60	150	Bitmap	10	60	160
Glucose	10mg PVP(2-3k)	50	middle	Hematite	146	70	150	Bitmap	25	120	270
Glucose	10mg PVP(2-3k)	50	middle	Hematite	146	80	150	Bitmap	300	550	900
Glucose	10mg PVP(2-3k)	50	middle	Hematite	146	90	150	Bitmap	350	600	950
Glucose	10mg PVP(2-3k)	50	middle	Hematite	146	100	150	Bitmap	330	580	910
Glucose	10mg PVP(2-3k)	50	middle	Hematite	146	30	100	Bitmap	0	0	0
Glucose	10mg PVP(2-3k)	50	middle	Hematite	146	40	100	Bitmap	0	0	3
Glucose	10mg PVP(2-3k)	50	middle	Hematite	146	50	100	Bitmap	3	50	150
Glucose	10mg PVP(2-3k)	50	middle	Hematite	146	60	100	Bitmap	115	290	530
Glucose	10mg PVP(2-3k)	50	middle	Hematite	146	70	100	Bitmap	330	620	1100
Glucose	10mg PVP(2-3k)	50	middle	Hematite	146	80	100	Bitmap	320	590	950
Glucose	10mg PVP(2-3k)	50	middle	Hematite	146	90	100	Bitmap	325	595	940
Glucose	10mg PVP(2-3k)	50	middle	Hematite	146	100	100	Bitmap	340	585	860
Glucose	10mg PVP(2-3k)	50	middle	Hematite	146	30	50	Bitmap	0	0	0
Glucose	10mg PVP(2-3k)	50	middle	Hematite	146	40	50	Bitmap	5	50	175
Glucose	10mg PVP(2-3k)	50	middle	Hematite	146	50	50	Bitmap	230	480	840
Glucose	10mg PVP(2-3k)	50	middle	Hematite	146	60	50	Bitmap	280	530	870
Glucose	10mg PVP(2-3k)	50	middle	Hematite	146	70	50	Bitmap	275	520	850
Glucose	10mg PVP(2-3k)	50	middle	Hematite	146	80	50	Bitmap	280	505	790
Glucose	10mg PVP(2-3k)	50	middle	Hematite	146	90	50	Bitmap	270	490	788
Glucose	10mg PVP(2-3k)	50	middle	Hematite	146	100	50	Bitmap	240	420	690
Glucose	10mg PVP(2-3k)	50	middle	Hematite	146	30	30	Bitmap	0	0	5
Glucose	10mg PVP(2-3k)	50	middle	Hematite	146	40	30	Bitmap	12	80	200
Glucose	10mg PVP(2-3k)	50	middle	Hematite	146	50	30	Bitmap	255	500	880
Glucose	10mg PVP(2-3k)	50	middle	Hematite	146	60	30	Bitmap	210	435	780
Glucose	10mg PVP(2-3k)	50	middle	Hematite	146	70	30	Bitmap	225	415	760
Glucose	10mg PVP(2-3k)	50	middle	Hematite	146	80	30	Bitmap	210	405	680
Glucose	10mg PVP(2-3k)	50	middle	Hematite	146	90	30	Bitmap	202	395	670
Glucose	10mg PVP(2-3k)	50	middle	Hematite	146	100	30	Bitmap	220	420	750
Glucose	10mg PVP(2-3k)	50	low	Hematite	121	30	150	Bitmap	0	0	0
Glucose	10mg PVP(2-3k)	50	low	Hematite	121	40	150	Bitmap	0	0	0
Glucose	10mg PVP(2-3k)	50	low	Hematite	121	50	150	Bitmap	0	0	0
Glucose	10mg PVP(2-3k)	50	low	Hematite	121	60	150	Bitmap	0	0	0
Glucose	10mg PVP(2-3k)	50	low	Hematite	121	70	150	Bitmap	0	0	12
Glucose	10mg PVP(2-3k)	50	low	Hematite	121	80	150	Bitmap	0	10	48
Glucose	10mg PVP(2-3k)	50	low	Hematite	121	90	150	Bitmap	0	35	115
Glucose	10mg PVP(2-3k)	50	low	Hematite	121	100	150	Bitmap	8	65	175
Glucose	10mg PVP(2-3k)	50	low	Hematite	121	30	100	Bitmap	0	0	0
Glucose	10mg PVP(2-3k)	50	low	Hematite	121	40	100	Bitmap	0	0	0
Glucose	10mg PVP(2-3k)	50	low	Hematite	121	50	100	Bitmap	0	0	0
Glucose	10mg PVP(2-3k)	50	low	Hematite	121	60	100	Bitmap	0	0	50
Glucose	10mg PVP(2-3k)	50	low	Hematite	121	70	100	Bitmap	0	40	120
Glucose	10mg PVP(2-3k)	50	low	Hematite	121	80	100	Bitmap	10	75	190
Glucose	10mg PVP(2-3k)	50	low	Hematite	121	90	100	Bitmap	60	195	405
Glucose	10mg PVP(2-3k)	50	low	Hematite	121	100	100	Bitmap	180	420	700
Glucose	10mg PVP(2-3k)	50	low	Hematite	121	30	50	Bitmap	0	0	0
Glucose	10mg PVP(2-3k)	50	low	Hematite	121	40	50	Bitmap	0	0	0
Glucose	10mg PVP(2-3k)	50	low	Hematite	121	50	50	Bitmap	0	5	40
Glucose	10mg PVP(2-3k)	50	low	Hematite	121	60	50	Bitmap	0	45	180
Glucose	10mg PVP(2-3k)	50	low	Hematite	121	70	50	Bitmap	42	160	385
Glucose	10mg PVP(2-3k)	50	low	Hematite	121	80	50	Bitmap	165	120	780
Glucose	10mg PVP(2-3k)	50	low	Hematite	121	90	50	Bitmap	250	525	920
Glucose	10mg PVP(2-3k)	50	low	Hematite	121	100	50	Bitmap	230	490	860
Glucose	10mg PVP(2-3k)	50	low	Hematite	121	30	30	Bitmap	0	0	0
Glucose	10mg PVP(2-3k)	50	low	Hematite	121	40	30	Bitmap	0	0	0
Glucose	10mg PVP(2-3k)	50	low	Hematite	121	50	30	Bitmap	0	20	100
Glucose	10mg PVP(2-3k)	50	low	Hematite	121	60	30	Bitmap	15	100	260
Glucose	10mg PVP(2-3k)	50	low	Hematite	121	70	30	Bitmap	155	400	780
Glucose	10mg PVP(2-3k)	50	low	Hematite	121	80	30	Bitmap	210	450	835
Glucose	10mg PVP(2-3k)	50	low	Hematite	121	90	30	Bitmap	175	400	700
Glucose	10mg PVP(2-3k)	50	low	Hematite	121	100	30	Bitmap	155	340	620
Glucose	10mg PEG(3k)	50	middle	Hematite	162	30	150	Bitmap	0	0	0
Glucose	10mg PEG(3k)	50	middle	Hematite	162	40	150	Bitmap	0	0	30
Glucose	10mg PEG(3k)	50	middle	Hematite	162	50	150	Bitmap	0	20	70
Glucose	10mg PEG(3k)	50	middle	Hematite	162	60	150	Bitmap	5	50	140
Glucose	10mg PEG(3k)	50	middle	Hematite	162	70	150	Bitmap	17	50	140
Glucose	10mg PEG(3k)	50	middle	Hematite	162	80	150	Bitmap	15	45	145
Glucose	10mg PEG(3k)	50	middle	Hematite	162	90	150	Bitmap	17	45	140
Glucose	10mg PEG(3k)	50	middle	Hematite	162	100	150	Bitmap	19	52	145
Glucose	10mg PEG(3k)	50	middle	Hematite	162	30	100	Bitmap	0	0	0
Glucose	10mg PEG(3k)	50	middle	Hematite	162	40	100	Bitmap	0	10	80
Glucose	10mg PEG(3k)	50	middle	Hematite	162	50	100	Bitmap	2	30	180
Glucose	10mg PEG(3k)	50	middle	Hematite	162	60	100	Bitmap	16	52	150
Glucose	10mg PEG(3k)	50	middle	Hematite	162	70	100	Bitmap	19	50	150
Glucose	10mg PEG(3k)	50	middle	Hematite	162	80	100	Bitmap	15	50	110
Glucose	10mg PEG(3k)	50	middle	Hematite	162	90	100	Bitmap	12	45	100
Glucose	10mg PEG(3k)	50	middle	Hematite	162	100	100	Bitmap	8	40	90
Glucose	10mg PEG(3k)	50	middle	Hematite	162	30	50	Bitmap	0	0	0
Glucose	10mg PEG(3k)	50	middle	Hematite	162	40	50	Bitmap	12	80	250
Glucose	10mg PEG(3k)	50	middle	Hematite	162	50	50	Bitmap	26	90	200
Glucose	10mg PEG(3k)	50	middle	Hematite	162	60	50	Bitmap	22	70	150
Glucose	10mg PEG(3k)	50	middle	Hematite	162	70	50	Bitmap	18	60	125
Glucose	10mg PEG(3k)	50	middle	Hematite	162	80	50	Bitmap	15	50	105
Glucose	10mg PEG(3k)	50	middle	Hematite	162	90	50	Bitmap	12	40	100
Glucose	10mg PEG(3k)	50	middle	Hematite	162	100	50	Bitmap	12	40	105
Glucose	10mg PEG(3k)	50	middle	Hematite	162	30	30	Bitmap	0	0	0
Glucose	10mg PEG(3k)	50	middle	Hematite	162	40	30	Bitmap	15	75	250
Glucose	10mg PEG(3k)	50	middle	Hematite	162	50	30	Bitmap	30	70	120
Glucose	10mg PEG(3k)	50	middle	Hematite	162	60	30	Bitmap	22	65	110
Glucose	10mg PEG(3k)	50	middle	Hematite	162	70	30	Bitmap	15	52	105
Glucose	10mg PEG(3k)	50	middle	Hematite	162	80	30	Bitmap	12	48	100
Glucose	10mg PEG(3k)	50	middle	Hematite	162	90	30	Bitmap	8	32	95
Glucose	10mg PEG(3k)	50	middle	Hematite	162	100	30	Bitmap	8	42	98
Glucose	10mg PEG(3k)	50	low	Hematite	122	30	150	Bitmap	0	0	0
Glucose	10mg PEG(3k)	50	low	Hematite	122	40	150	Bitmap	0	0	0
Glucose	10mg PEG(3k)	50	low	Hematite	122	50	150	Bitmap	0	0	0
Glucose	10mg PEG(3k)	50	low	Hematite	122	60	150	Bitmap	0	0	0
Glucose	10mg PEG(3k)	50	low	Hematite	122	70	150	Bitmap	0	0	8
Glucose	10mg PEG(3k)	50	low	Hematite	122	80	150	Bitmap	0	5	30
Glucose	10mg PEG(3k)	50	low	Hematite	122	90	150	Bitmap	0	18	65
Glucose	10mg PEG(3k)	50	low	Hematite	122	100	150	Bitmap	3	40	120
Glucose	10mg PEG(3k)	50	low	Hematite	122	30	100	Bitmap	0	0	0
Glucose	10mg PEG(3k)	50	low	Hematite	122	40	100	Bitmap	0	0	0
Glucose	10mg PEG(3k)	50	low	Hematite	122	50	100	Bitmap	0	0	0
Glucose	10mg PEG(3k)	50	low	Hematite	122	60	100	Bitmap	0	0	5
Glucose	10mg PEG(3k)	50	low	Hematite	122	70	100	Bitmap	0	5	55
Glucose	10mg PEG(3k)	50	low	Hematite	122	80	100	Bitmap	2	25	135
Glucose	10mg PEG(3k)	50	low	Hematite	122	90	100	Bitmap	7	35	155
Glucose	10mg PEG(3k)	50	low	Hematite	122	100	100	Bitmap	22	85	230
Glucose	10mg PEG(3k)	50	low	Hematite	122	30	50	Bitmap	0	0	0
Glucose	10mg PEG(3k)	50	low	Hematite	122	40	50	Bitmap	0	0	0
Glucose	10mg PEG(3k)	50	low	Hematite	122	50	50	Bitmap	0	0	30
Glucose	10mg PEG(3k)	50	low	Hematite	122	60	50	Bitmap	0	30	125
Glucose	10mg PEG(3k)	50	low	Hematite	122	70	50	Bitmap	5	60	215
Glucose	10mg PEG(3k)	50	low	Hematite	122	80	50	Bitmap	28	110	295
Glucose	10mg PEG(3k)	50	low	Hematite	122	90	50	Bitmap	30	90	255
Glucose	10mg PEG(3k)	50	low	Hematite	122	100	50	Bitmap	32	80	150
Glucose	10mg PEG(3k)	50	low	Hematite	122	30	30	Bitmap	0	0	0
Glucose	10mg PEG(3k)	50	low	Hematite	122	40	30	Bitmap	0	0	5
Glucose	10mg PEG(3k)	50	low	Hematite	122	50	30	Bitmap	0	20	100
Glucose	10mg PEG(3k)	50	low	Hematite	122	60	30	Bitmap	10	80	220
Glucose	10mg PEG(3k)	50	low	Hematite	122	70	30	Bitmap	35	125	320
Glucose	10mg PEG(3k)	50	low	Hematite	122	80	30	Bitmap	55	110	300
Glucose	10mg PEG(3k)	50	low	Hematite	122	90	30	Bitmap	25	80	120
Glucose	10mg PEG(3k)	50	low	Hematite	122	100	30	Bitmap	30	70	120
N-Acetylglucosamin	No	25	middle	Hematite	210	30	150	Bitmap	15	15	50
N-Acetylglucosamin	No	25	middle	Hematite	210	40	150	Bitmap	12	30	140
N-Acetylglucosamin	No	25	middle	Hematite	210	50	150	Bitmap	33	120	370
N-Acetylglucosamin	No	25	middle	Hematite	210	60	150	Bitmap	40	135	380
N-Acetylglucosamin	No	25	middle	Hematite	210	70	150	Bitmap	39	130	330
N-Acetylglucosamin	No	25	middle	Hematite	210	80	150	Bitmap	38	125	310
N-Acetylglucosamin	No	25	middle	Hematite	210	90	150	Bitmap	37	127	300
N-Acetylglucosamin	No	25	middle	Hematite	210	100	150	Bitmap	36	115	260
N-Acetylglucosamin	No	25	middle	Hematite	210	30	150	Filled	12	18	42
N-Acetylglucosamin	No	25	middle	Hematite	210	40	150	Filled	10	12	50
N-Acetylglucosamin	No	25	middle	Hematite	210	50	150	Filled	23	62	215
N-Acetylglucosamin	No	25	middle	Hematite	210	60	150	Filled	31	98	275
N-Acetylglucosamin	No	25	middle	Hematite	210	70	150	Filled	38	122	325
N-Acetylglucosamin	No	25	middle	Hematite	210	80	150	Filled	40	120	328
N-Acetylglucosamin	No	25	middle	Hematite	210	90	150	Filled	38	110	310
N-Acetylglucosamin	No	25	middle	Hematite	210	100	150	Filled	41	115	318
N-Acetylglucosamin	No	25	middle	Hematite	210	30	100	Filled	17	18	60
N-Acetylglucosamin	No	25	middle	Hematite	210	40	100	Filled	12	20	120
N-Acetylglucosamin	No	25	middle	Hematite	210	50	100	Filled	27	90	270
N-Acetylglucosamin	No	25	middle	Hematite	210	60	100	Filled	35	110	320
N-Acetylglucosamin	No	25	middle	Hematite	210	70	100	Filled	35	115	340
N-Acetylglucosamin	No	25	middle	Hematite	210	80	100	Filled	41	132	345
N-Acetylglucosamin	No	25	middle	Hematite	210	90	100	Filled	36	122	315
N-Acetylglucosamin	No	25	middle	Hematite	210	100	100	Filled	36	120	330
N-Acetylglucosamin	No	25	middle	Hematite	210	30	50	Filled	14	20	66
N-Acetylglucosamin	No	25	middle	Hematite	210	40	50	Filled	25	90	270
N-Acetylglucosamin	No	25	middle	Hematite	210	50	50	Filled	34	120	350
N-Acetylglucosamin	No	25	middle	Hematite	210	60	50	Filled	33	125	345
N-Acetylglucosamin	No	25	middle	Hematite	210	70	50	Filled	38	122	358
N-Acetylglucosamin	No	25	middle	Hematite	210	80	50	Filled	36	132	340
N-Acetylglucosamin	No	25	middle	Hematite	210	90	50	Filled	35	120	330
N-Acetylglucosamin	No	25	middle	Hematite	210	100	50	Filled	42	155	350
N-Acetylglucosamin	No	25	middle	Hematite	210	30	30	Filled	10	8	60
N-Acetylglucosamin	No	25	middle	Hematite	210	40	30	Filled	32	135	380
N-Acetylglucosamin	No	25	middle	Hematite	210	50	30	Filled	33	130	350
N-Acetylglucosamin	No	25	middle	Hematite	210	60	30	Filled	35	140	370
N-Acetylglucosamin	No	25	middle	Hematite	210	70	30	Filled	38	128	350
N-Acetylglucosamin	No	25	middle	Hematite	210	80	30	Filled	35	140	360
N-Acetylglucosamin	No	25	middle	Hematite	210	90	30	Filled	45	155	370
N-Acetylglucosamin	No	25	middle	Hematite	210	100	30	Filled	42	162	380
N-Acetylglucosamin	No	25	low	Hematite	198	30	150	Filled	10	2	20
N-Acetylglucosamin	No	25	low	Hematite	198	40	150	Filled	10	2	20
N-Acetylglucosamin	No	25	low	Hematite	198	50	150	Filled	10	2	20
N-Acetylglucosamin	No	25	low	Hematite	198	60	150	Filled	10	5	35
N-Acetylglucosamin	No	25	low	Hematite	198	70	150	Filled	11	15	100
N-Acetylglucosamin	No	25	low	Hematite	198	80	150	Filled	18	48	190
N-Acetylglucosamin	No	25	low	Hematite	198	90	150	Filled	27	92	285
N-Acetylglucosamin	No	25	low	Hematite	198	100	150	Filled	33	108	325
N-Acetylglucosamin	No	25	low	Hematite	198	30	100	Filled	10	2	20
N-Acetylglucosamin	No	25	low	Hematite	198	40	100	Filled	10	2	20
N-Acetylglucosamin	No	25	low	Hematite	198	50	100	Filled	10	2	20
N-Acetylglucosamin	No	25	low	Hematite	198	60	100	Filled	10	12	80
N-Acetylglucosamin	No	25	low	Hematite	198	70	100	Filled	17	55	210
N-Acetylglucosamin	No	25	low	Hematite	198	80	100	Filled	28	92	300
N-Acetylglucosamin	No	25	low	Hematite	198	90	100	Filled	34	116	360
N-Acetylglucosamin	No	25	low	Hematite	198	100	100	Filled	33	132	410
N-Acetylglucosamin	No	25	low	Hematite	198	30	50	Filled	8	2	20
N-Acetylglucosamin	No	25	low	Hematite	198	40	50	Filled	8	2	30
N-Acetylglucosamin	No	25	low	Hematite	198	50	50	Filled	8	18	100
N-Acetylglucosamin	No	25	low	Hematite	198	60	50	Filled	20	70	262
N-Acetylglucosamin	No	25	low	Hematite	198	70	50	Filled	29	122	375
N-Acetylglucosamin	No	25	low	Hematite	198	80	50	Filled	39	152	410
N-Acetylglucosamin	No	25	low	Hematite	198	90	50	Filled	34	145	400
N-Acetylglucosamin	No	25	low	Hematite	198	100	50	Filled	32	130	380
N-Acetylglucosamin	No	25	low	Hematite	198	30	30	Filled	10	0	20
N-Acetylglucosamin	No	25	low	Hematite	198	40	30	Filled	10	0	25
N-Acetylglucosamin	No	25	low	Hematite	198	50	30	Filled	16	56	210
N-Acetylglucosamin	No	25	low	Hematite	198	60	30	Filled	35	155	405
N-Acetylglucosamin	No	25	low	Hematite	198	70	30	Filled	45	200	470
N-Acetylglucosamin	No	25	low	Hematite	198	80	30	Filled	43	190	450
N-Acetylglucosamin	No	25	low	Hematite	198	90	30	Filled	38	150	370
N-Acetylglucosamin	No	25	low	Hematite	198	100	30	Filled	37	155	365
N-Acetylglucosamin	No	50	middle	Hematite	94	30	150	Filled	8	2	18
N-Acetylglucosamin	No	50	middle	Hematite	94	40	150	Filled	8	2	15
N-Acetylglucosamin	No	50	middle	Hematite	94	50	150	Filled	10	32	230
N-Acetylglucosamin	No	50	middle	Hematite	94	60	150	Filled	21	85	370
N-Acetylglucosamin	No	50	middle	Hematite	94	70	150	Filled	25	110	445
N-Acetylglucosamin	No	50	middle	Hematite	94	80	150	Filled	31	130	502
N-Acetylglucosamin	No	50	middle	Hematite	94	90	150	Filled	33	152	598
N-Acetylglucosamin	No	50	middle	Hematite	94	100	150	Filled	45	182	650
N-Acetylglucosamin	No	50	middle	Hematite	94	30	100	Filled	10	2	20
N-Acetylglucosamin	No	50	middle	Hematite	94	40	100	Filled	10	8	52
N-Acetylglucosamin	No	50	middle	Hematite	94	50	100	Filled	21	75	380
N-Acetylglucosamin	No	50	middle	Hematite	94	60	100	Filled	33	132	460
N-Acetylglucosamin	No	50	middle	Hematite	94	70	100	Filled	32	132	500
N-Acetylglucosamin	No	50	middle	Hematite	94	80	100	Filled	33	155	595
N-Acetylglucosamin	No	50	middle	Hematite	94	90	100	Filled	38	165	640
N-Acetylglucosamin	No	50	middle	Hematite	94	100	100	Filled	43	180	700
N-Acetylglucosamin	No	50	middle	Hematite	94	30	50	Filled	8	2	20
N-Acetylglucosamin	No	50	middle	Hematite	94	40	50	Filled	20	75	370
N-Acetylglucosamin	No	50	middle	Hematite	94	50	50	Filled	33	160	550
N-Acetylglucosamin	No	50	middle	Hematite	94	60	50	Filled	42	175	610
N-Acetylglucosamin	No	50	middle	Hematite	94	70	50	Filled	40	190	635
N-Acetylglucosamin	No	50	middle	Hematite	94	80	50	Filled	40	185	665
N-Acetylglucosamin	No	50	middle	Hematite	94	90	50	Filled	47	210	705
N-Acetylglucosamin	No	50	middle	Hematite	94	100	50	Filled	53	240	755
N-Acetylglucosamin	No	50	middle	Hematite	94	30	30	Filled	10	2	20
N-Acetylglucosamin	No	50	middle	Hematite	94	40	30	Filled	33	135	480
N-Acetylglucosamin	No	50	middle	Hematite	94	50	30	Filled	42	190	620
N-Acetylglucosamin	No	50	middle	Hematite	94	60	30	Filled	45	210	700
N-Acetylglucosamin	No	50	middle	Hematite	94	70	30	Filled	46	205	655
N-Acetylglucosamin	No	50	middle	Hematite	94	80	30	Filled	45	208	660
N-Acetylglucosamin	No	50	middle	Hematite	94	90	30	Filled	55	245	720
N-Acetylglucosamin	No	50	middle	Hematite	94	100	30	Filled	60	265	790
N-Acetylglucosamin	No	50	low	Hematite	192	30	150	Filled	10	0	18
N-Acetylglucosamin	No	50	low	Hematite	192	40	150	Filled	10	0	18
N-Acetylglucosamin	No	50	low	Hematite	192	50	150	Filled	10	0	18
N-Acetylglucosamin	No	50	low	Hematite	192	60	150	Filled	10	0	20
N-Acetylglucosamin	No	50	low	Hematite	192	70	150	Filled	10	2	30
N-Acetylglucosamin	No	50	low	Hematite	192	80	150	Filled	10	16	110
N-Acetylglucosamin	No	50	low	Hematite	192	90	150	Filled	22	62	310
N-Acetylglucosamin	No	50	low	Hematite	192	100	150	Filled	30	120	460
N-Acetylglucosamin	No	50	low	Hematite	192	30	100	Filled	9	2	15
N-Acetylglucosamin	No	50	low	Hematite	192	40	100	Filled	9	2	15
N-Acetylglucosamin	No	50	low	Hematite	192	50	100	Filled	9	2	15
N-Acetylglucosamin	No	50	low	Hematite	192	60	100	Filled	9	10	75
N-Acetylglucosamin	No	50	low	Hematite	192	70	100	Filled	11	35	200
N-Acetylglucosamin	No	50	low	Hematite	192	80	100	Filled	20	82	360
N-Acetylglucosamin	No	50	low	Hematite	192	90	100	Filled	30	125	500
N-Acetylglucosamin	No	50	low	Hematite	192	100	100	Filled	35	160	600
N-Acetylglucosamin	No	50	low	Hematite	192	30	50	Filled	10	2	10
N-Acetylglucosamin	No	50	low	Hematite	192	40	50	Filled	10	2	20
N-Acetylglucosamin	No	50	low	Hematite	192	50	50	Filled	10	12	60
N-Acetylglucosamin	No	50	low	Hematite	192	60	50	Filled	25	102	405
N-Acetylglucosamin	No	50	low	Hematite	192	70	50	Filled	38	152	530
N-Acetylglucosamin	No	50	low	Hematite	192	80	50	Filled	43	180	665
N-Acetylglucosamin	No	50	low	Hematite	192	90	50	Filled	52	210	705
N-Acetylglucosamin	No	50	low	Hematite	192	100	50	Filled	55	245	775
N-Acetylglucosamin	No	50	low	Hematite	192	30	30	Filled	10	0	20
N-Acetylglucosamin	No	50	low	Hematite	192	40	30	Filled	10	0	20
N-Acetylglucosamin	No	50	low	Hematite	192	50	30	Filled	12	42	215
N-Acetylglucosamin	No	50	low	Hematite	192	60	30	Filled	43	198	650
N-Acetylglucosamin	No	50	low	Hematite	192	70	30	Filled	48	235	720
N-Acetylglucosamin	No	50	low	Hematite	192	80	30	Filled	55	242	750
N-Acetylglucosamin	No	50	low	Hematite	192	90	30	Filled	58	252	770
N-Acetylglucosamin	No	50	low	Hematite	192	100	30	Filled	57	255	800
N-Acetylglucosamin	No	100	middle	Hematite	171	30	150	Filled	10	2	20
N-Acetylglucosamin	No	100	middle	Hematite	171	40	150	Filled	10	2	25
N-Acetylglucosamin	No	100	middle	Hematite	171	50	150	Filled	19	80	460
N-Acetylglucosamin	No	100	middle	Hematite	171	60	150	Filled	47	195	700
N-Acetylglucosamin	No	100	middle	Hematite	171	70	150	Filled	50	202	620
N-Acetylglucosamin	No	100	middle	Hematite	171	80	150	Filled	52	210	680
N-Acetylglucosamin	No	100	middle	Hematite	171	90	150	Filled	72	270	780
N-Acetylglucosamin	No	100	middle	Hematite	171	100	150	Filled	61	260	750
N-Acetylglucosamin	No	100	middle	Hematite	171	30	100	Filled	8	0	20
N-Acetylglucosamin	No	100	middle	Hematite	171	40	100	Filled	12	50	350
N-Acetylglucosamin	No	100	middle	Hematite	171	50	100	Filled	40	188	670
N-Acetylglucosamin	No	100	middle	Hematite	171	60	100	Filled	53	215	700
N-Acetylglucosamin	No	100	middle	Hematite	171	70	100	Filled	52	200	680
N-Acetylglucosamin	No	100	middle	Hematite	171	80	100	Filled	58	240	700
N-Acetylglucosamin	No	100	middle	Hematite	171	90	100	Filled	62	265	750
N-Acetylglucosamin	No	100	middle	Hematite	171	100	100	Filled	72	280	750
N-Acetylglucosamin	No	100	middle	Hematite	171	30	50	Filled	8	0	35
N-Acetylglucosamin	No	100	middle	Hematite	171	40	50	Filled	41	200	710
N-Acetylglucosamin	No	100	middle	Hematite	171	50	50	Filled	58	235	700
N-Acetylglucosamin	No	100	middle	Hematite	171	60	50	Filled	50	240	680
N-Acetylglucosamin	No	100	middle	Hematite	171	70	50	Filled	55	225	650
N-Acetylglucosamin	No	100	middle	Hematite	171	80	50	Filled	62	250	750
N-Acetylglucosamin	No	100	middle	Hematite	171	90	50	Filled	70	290	730
N-Acetylglucosamin	No	100	middle	Hematite	171	100	50	Filled	80	310	820
N-Acetylglucosamin	No	100	middle	Hematite	171	30	30	Filled	10	18	100
N-Acetylglucosamin	No	100	middle	Hematite	171	40	30	Filled	60	260	820
N-Acetylglucosamin	No	100	middle	Hematite	171	50	30	Filled	50	230	750
N-Acetylglucosamin	No	100	middle	Hematite	171	60	30	Filled	58	220	730
N-Acetylglucosamin	No	100	middle	Hematite	171	70	30	Filled	48	240	700
N-Acetylglucosamin	No	100	middle	Hematite	171	80	30	Filled	68	285	810
N-Acetylglucosamin	No	100	middle	Hematite	171	90	30	Filled	65	305	830
N-Acetylglucosamin	No	100	middle	Hematite	171	100	30	Filled	82	360	900
N-Acetylglucosamin	No	100	low	Hematite	190	30	150	Filled	5	2	10
N-Acetylglucosamin	No	100	low	Hematite	190	40	150	Filled	5	2	10
N-Acetylglucosamin	No	100	low	Hematite	190	50	150	Filled	5	2	10
N-Acetylglucosamin	No	100	low	Hematite	190	60	150	Filled	5	2	10
N-Acetylglucosamin	No	100	low	Hematite	190	70	150	Filled	5	15	80
N-Acetylglucosamin	No	100	low	Hematite	190	80	150	Filled	10	50	300
N-Acetylglucosamin	No	100	low	Hematite	190	90	150	Filled	22	150	720
N-Acetylglucosamin	No	100	low	Hematite	190	100	150	Filled	42	225	850
N-Acetylglucosamin	No	100	low	Hematite	190	30	100	Filled	10	2	8
N-Acetylglucosamin	No	100	low	Hematite	190	40	100	Filled	10	2	8
N-Acetylglucosamin	No	100	low	Hematite	190	50	100	Filled	10	2	8
N-Acetylglucosamin	No	100	low	Hematite	190	60	100	Filled	10	12	8
N-Acetylglucosamin	No	100	low	Hematite	190	70	100	Filled	19	100	18
N-Acetylglucosamin	No	100	low	Hematite	190	80	100	Filled	41	200	40
N-Acetylglucosamin	No	100	low	Hematite	190	90	100	Filled	55	240	52
N-Acetylglucosamin	No	100	low	Hematite	190	100	100	Filled	75	330	75
N-Acetylglucosamin	No	100	low	Hematite	190	30	50	Filled	10	5	20
N-Acetylglucosamin	No	100	low	Hematite	190	40	50	Filled	10	5	20
N-Acetylglucosamin	No	100	low	Hematite	190	50	50	Filled	10	35	200
N-Acetylglucosamin	No	100	low	Hematite	190	60	50	Filled	40	195	800
N-Acetylglucosamin	No	100	low	Hematite	190	70	50	Filled	60	295	950
N-Acetylglucosamin	No	100	low	Hematite	190	80	50	Filled	78	370	1120
N-Acetylglucosamin	No	100	low	Hematite	190	90	50	Filled	82	380	1120
N-Acetylglucosamin	No	100	low	Hematite	190	100	50	Filled	95	438	1280
N-Acetylglucosamin	No	100	low	Hematite	190	30	30	Filled	8	0	15
N-Acetylglucosamin	No	100	low	Hematite	190	40	30	Filled	8	0	20
N-Acetylglucosamin	No	100	low	Hematite	190	50	30	Filled	22	150	700
N-Acetylglucosamin	No	100	low	Hematite	190	60	30	Filled	68	360	1150
N-Acetylglucosamin	No	100	low	Hematite	190	70	30	Filled	95	410	1200
N-Acetylglucosamin	No	100	low	Hematite	190	80	30	Filled	98	420	1250
N-Acetylglucosamin	No	100	low	Hematite	190	90	30	Filled	90	415	1280
N-Acetylglucosamin	No	100	low	Hematite	190	100	30	Filled	90	410	1250
N-Acetylglucosamin	No	100	low	Hematite	190	30	30	Bitmap	9	0	15
N-Acetylglucosamin	No	100	low	Hematite	190	40	30	Bitmap	9	20	100
N-Acetylglucosamin	No	100	low	Hematite	190	50	30	Bitmap	45	265	1000
N-Acetylglucosamin	No	100	low	Hematite	190	60	30	Bitmap	90	475	1400
N-Acetylglucosamin	No	100	low	Hematite	190	70	30	Bitmap	108	525	1350
N-Acetylglucosamin	No	100	low	Hematite	190	80	30	Bitmap	105	480	1300
N-Acetylglucosamin	No	100	low	Hematite	190	90	30	Bitmap	100	435	1150
N-Acetylglucosamin	No	100	low	Hematite	190	100	30	Bitmap	80	410	1100
Glucose-NH2	No	150	middle	Hematite	202	30	150	Filled	0	0	0
Glucose-NH2	No	150	middle	Hematite	202	40	150	Filled	0	0	20
Glucose-NH2	No	150	middle	Hematite	202	50	150	Filled	350	1150	1800
Glucose-NH2	No	150	middle	Hematite	202	60	150	Filled	2800	3700	3400
Glucose-NH2	No	150	middle	Hematite	202	70	150	Filled	2750	3600	2900
Glucose-NH2	No	150	middle	Hematite	202	80	150	Filled	2500	2900	2000
Glucose-NH2	No	150	middle	Hematite	202	90	150	Filled	2200	2200	1400
Glucose-NH2	No	150	middle	Hematite	202	100	150	Filled	1800	1800	1200
Glucose-NH2	No	150	middle	Hematite	202	30	100	Filled	0	0	0
Glucose-NH2	No	150	middle	Hematite	202	40	100	Filled	45	190	420
Glucose-NH2	No	150	middle	Hematite	202	50	100	Filled	2350	3400	3300
Glucose-NH2	No	150	middle	Hematite	202	60	100	Filled	3100	3200	2200
Glucose-NH2	No	150	middle	Hematite	202	70	100	Filled	3000	3000	1600
Glucose-NH2	No	150	middle	Hematite	202	80	100	Filled	1500	1500	1200
Glucose-NH2	No	150	middle	Hematite	202	90	100	Filled	2000	2050	1250
Glucose-NH2	No	150	middle	Hematite	202	100	100	Filled	1500	1350	1050
Glucose-NH2	No	150	middle	Hematite	202	30	50	Filled	0	20	30
Glucose-NH2	No	150	middle	Hematite	202	40	50	Filled	1800	3200	2800
Glucose-NH2	No	150	middle	Hematite	202	50	50	Filled	2800	3100	1900
Glucose-NH2	No	150	middle	Hematite	202	60	50	Filled	2300	2050	1800
Glucose-NH2	No	150	middle	Hematite	202	70	50	Filled	1600	1800	1500
Glucose-NH2	No	150	middle	Hematite	202	80	50	Filled	3000	2200	1800
Glucose-NH2	No	150	middle	Hematite	202	90	50	Filled	3300	2600	1400
Glucose-NH2	No	150	middle	Hematite	202	100	50	Filled	2300	2100	1400
Glucose-NH2	No	150	middle	Hematite	202	30	30	Filled	0	26	100
Glucose-NH2	No	150	middle	Hematite	202	40	30	Filled	2700	3050	2500
Glucose-NH2	No	150	middle	Hematite	202	50	30	Filled	2650	2100	1700
Glucose-NH2	No	150	middle	Hematite	202	60	30	Filled	2050	2700	1200
Glucose-NH2	No	150	middle	Hematite	202	70	30	Filled	1400	2400	1050
Glucose-NH2	No	150	middle	Hematite	202	80	30	Filled	1700	2650	1150
Glucose-NH2	No	150	middle	Hematite	202	90	30	Filled	2800	3000	1550
Glucose-NH2	No	150	middle	Hematite	202	100	30	Filled	2600	2400	1500
Glucose-NH2	No	150	low	Hematite	205	30	150	Filled	0	0	0
Glucose-NH2	No	150	low	Hematite	205	40	150	Filled	0	0	0
Glucose-NH2	No	150	low	Hematite	205	50	150	Filled	0	0	0
Glucose-NH2	No	150	low	Hematite	205	60	150	Filled	0	0	0
Glucose-NH2	No	150	low	Hematite	205	70	150	Filled	175	500	700
Glucose-NH2	No	150	low	Hematite	205	80	150	Filled	1700	3500	4000
Glucose-NH2	No	150	low	Hematite	205	90	150	Filled	2100	3100	3000
Glucose-NH2	No	150	low	Hematite	205	100	150	Filled	2350	2800	2450
Glucose-NH2	No	150	low	Hematite	205	30	100	Filled	0	0	0
Glucose-NH2	No	150	low	Hematite	205	40	100	Filled	0	0	0
Glucose-NH2	No	150	low	Hematite	205	50	100	Filled	0	0	0
Glucose-NH2	No	150	low	Hematite	205	60	100	Filled	80	330	620
Glucose-NH2	No	150	low	Hematite	205	70	100	Filled	1750	3200	3200
Glucose-NH2	No	150	low	Hematite	205	80	100	Filled	5000	7000	5300
Glucose-NH2	No	150	low	Hematite	205	90	100	Filled	2000	2400	1900
Glucose-NH2	No	150	low	Hematite	205	100	100	Filled	1900	2000	1350
Glucose-NH2	No	150	low	Hematite	205	30	50	Filled	0	0	0
Glucose-NH2	No	150	low	Hematite	205	40	50	Filled	0	0	25
Glucose-NH2	No	150	low	Hematite	205	50	50	Filled	400	980	1320
Glucose-NH2	No	150	low	Hematite	205	60	50	Filled	2020	2800	2500
Glucose-NH2	No	150	low	Hematite	205	70	50	Filled	2200	3050	2600
Glucose-NH2	No	150	low	Hematite	205	80	50	Filled	3600	3000	2250
Glucose-NH2	No	150	low	Hematite	205	90	50	Filled	2800	2950	2100
Glucose-NH2	No	150	low	Hematite	205	100	50	Filled	1900	1600	1220
Glucose-NH2	No	150	low	Hematite	205	30	30	Filled	0	0	0
Glucose-NH2	No	150	low	Hematite	205	40	30	Filled	6	60	86
Glucose-NH2	No	150	low	Hematite	205	50	30	Filled	1420	2000	1800
Glucose-NH2	No	150	low	Hematite	205	60	30	Filled	1760	2100	1650
Glucose-NH2	No	150	low	Hematite	205	70	30	Filled	1900	1890	1380
Glucose-NH2	No	150	low	Hematite	205	80	30	Filled	1500	1550	1100
Glucose-NH2	No	150	low	Hematite	205	90	30	Filled	1200	1250	980
Glucose-NH2	No	150	low	Hematite	205	100	30	Filled	1280	1200	750
Glucose-NH2	10mg PEG(3000)	150	middle	Hematite	216	30	150	Filled	0	0	0
Glucose-NH2	10mg PEG(3000)	150	middle	Hematite	216	40	150	Filled	0	0	20
Glucose-NH2	10mg PEG(3000)	150	middle	Hematite	216	50	150	Filled	700	1800	1500
Glucose-NH2	10mg PEG(3000)	150	middle	Hematite	216	60	150	Filled	1430	2800	1600
Glucose-NH2	10mg PEG(3000)	150	middle	Hematite	216	70	150	Filled	1100	1280	1000
Glucose-NH2	10mg PEG(3000)	150	middle	Hematite	216	80	150	Filled	1800	1350	1250
Glucose-NH2	10mg PEG(3000)	150	middle	Hematite	216	90	150	Filled	900	800	600
Glucose-NH2	10mg PEG(3000)	150	middle	Hematite	216	100	150	Filled	870	1000	700
Glucose-NH2	10mg PEG(3000)	150	middle	Hematite	216	30	100	Filled	0	0	0
Glucose-NH2	10mg PEG(3000)	150	middle	Hematite	216	40	100	Filled	21	180	312
Glucose-NH2	10mg PEG(3000)	150	middle	Hematite	216	50	100	Filled	1580	2050	1500
Glucose-NH2	10mg PEG(3000)	150	middle	Hematite	216	60	100	Filled	1000	1900	800
Glucose-NH2	10mg PEG(3000)	150	middle	Hematite	216	70	100	Filled	4000	4000	2500
Glucose-NH2	10mg PEG(3000)	150	middle	Hematite	216	80	100	Filled	2000	2100	1500
Glucose-NH2	10mg PEG(3000)	150	middle	Hematite	216	90	100	Filled	1320	1450	1000
Glucose-NH2	10mg PEG(3000)	150	middle	Hematite	216	100	100	Filled	500	700	450
Glucose-NH2	10mg PEG(3000)	150	middle	Hematite	216	30	50	Filled	0	0	12
Glucose-NH2	10mg PEG(3000)	150	middle	Hematite	216	40	50	Filled	2800	2400	2700
Glucose-NH2	10mg PEG(3000)	150	middle	Hematite	216	50	50	Filled	4000	4000	2400
Glucose-NH2	10mg PEG(3000)	150	middle	Hematite	216	60	50	Filled	3000	2000	600
Glucose-NH2	10mg PEG(3000)	150	middle	Hematite	216	70	50	Filled	3200	1000	900
Glucose-NH2	10mg PEG(3000)	150	middle	Hematite	216	80	50	Filled	2800	2000	1000
Glucose-NH2	10mg PEG(3000)	150	middle	Hematite	216	90	50	Filled	1500	1500	1100
Glucose-NH2	10mg PEG(3000)	150	middle	Hematite	216	100	50	Filled	1000	1100	900
Glucose-NH2	10mg PEG(3000)	150	middle	Hematite	216	30	30	Filled	0	50	200
Glucose-NH2	10mg PEG(3000)	150	middle	Hematite	216	40	30	Filled	2200	3200	2200
Glucose-NH2	10mg PEG(3000)	150	middle	Hematite	216	50	30	Filled	1600	1700	1100
Glucose-NH2	10mg PEG(3000)	150	middle	Hematite	216	60	30	Filled	3000	3000	1600
Glucose-NH2	10mg PEG(3000)	150	middle	Hematite	216	70	30	Filled	5000	5000	2000
Glucose-NH2	10mg PEG(3000)	150	middle	Hematite	216	80	30	Filled	4000	2400	900
Glucose-NH2	10mg PEG(3000)	150	middle	Hematite	216	90	30	Filled	3000	3100	1400
Glucose-NH2	10mg PEG(3000)	150	middle	Hematite	216	100	30	Filled	900	800	550
Glucose-NH2	10mg PEG(3000)	150	low	Hematite	194	30	150	Filled	0	0	0
Glucose-NH2	10mg PEG(3000)	150	low	Hematite	194	40	150	Filled	0	0	0
Glucose-NH2	10mg PEG(3000)	150	low	Hematite	194	50	150	Filled	0	0	0
Glucose-NH2	10mg PEG(3000)	150	low	Hematite	194	60	150	Filled	0	30	25
Glucose-NH2	10mg PEG(3000)	150	low	Hematite	194	70	150	Filled	63	430	624
Glucose-NH2	10mg PEG(3000)	150	low	Hematite	194	80	150	Filled	450	1000	1350
Glucose-NH2	10mg PEG(3000)	150	low	Hematite	194	90	150	Filled	1350	1750	1400
Glucose-NH2	10mg PEG(3000)	150	low	Hematite	194	100	150	Filled	3900	3200	2450
Glucose-NH2	10mg PEG(3000)	150	low	Hematite	194	30	100	Filled	0	0	0
Glucose-NH2	10mg PEG(3000)	150	low	Hematite	194	40	100	Filled	0	0	0
Glucose-NH2	10mg PEG(3000)	150	low	Hematite	194	50	100	Filled	0	0	0
Glucose-NH2	10mg PEG(3000)	150	low	Hematite	194	60	100	Filled	128	500	1000
Glucose-NH2	10mg PEG(3000)	150	low	Hematite	194	70	100	Filled	1200	2500	3500
Glucose-NH2	10mg PEG(3000)	150	low	Hematite	194	80	100	Filled	3900	5000	4000
Glucose-NH2	10mg PEG(3000)	150	low	Hematite	194	90	100	Filled	2300	3500	3500
Glucose-NH2	10mg PEG(3000)	150	low	Hematite	194	100	100	Filled	2500	2200	1500
Glucose-NH2	10mg PEG(3000)	150	low	Hematite	194	30	50	Filled	0	0	0
Glucose-NH2	10mg PEG(3000)	150	low	Hematite	194	40	50	Filled	0	0	0
Glucose-NH2	10mg PEG(3000)	150	low	Hematite	194	50	50	Filled	142	300	620
Glucose-NH2	10mg PEG(3000)	150	low	Hematite	194	60	50	Filled	3500	6200	5000
Glucose-NH2	10mg PEG(3000)	150	low	Hematite	194	70	50	Filled	2500	1500	1000
Glucose-NH2	10mg PEG(3000)	150	low	Hematite	194	80	50	Filled	3000	1800	700
Glucose-NH2	10mg PEG(3000)	150	low	Hematite	194	90	50	Filled	1500	1000	500
Glucose-NH2	10mg PEG(3000)	150	low	Hematite	194	100	50	Filled	1800	1800	700
Glucose-NH2	10mg PEG(3000)	150	low	Hematite	194	30	30	Filled	0	0	0
Glucose-NH2	10mg PEG(3000)	150	low	Hematite	194	40	30	Filled	0	0	16
Glucose-NH2	10mg PEG(3000)	150	low	Hematite	194	50	30	Filled	1000	1800	1600
Glucose-NH2	10mg PEG(3000)	150	low	Hematite	194	60	30	Filled	1100	1600	950
Glucose-NH2	10mg PEG(3000)	150	low	Hematite	194	70	30	Filled	3500	3500	2500
Glucose-NH2	10mg PEG(3000)	150	low	Hematite	194	80	30	Filled	3000	3500	2100
Glucose-NH2	10mg PEG(3000)	150	low	Hematite	194	90	30	Filled	1800	1700	1200
Glucose-NH2	10mg PEG(3000)	150	low	Hematite	194	100	30	Filled	2200	1600	1000
Galactose	No	50	middle	Hematite	203	30	150	Filled	0	8	0
Galactose	No	50	middle	Hematite	203	40	150	Filled	1	11	30
Galactose	No	50	middle	Hematite	203	50	150	Filled	3	62	350
Galactose	No	50	middle	Hematite	203	60	150	Filled	11	170	530
Galactose	No	50	middle	Hematite	203	70	150	Filled	20	180	620
Galactose	No	50	middle	Hematite	203	80	150	Filled	20	200	550
Galactose	No	50	middle	Hematite	203	90	150	Filled	20	210	720
Galactose	No	50	middle	Hematite	203	100	150	Filled	38	200	530
Galactose	No	50	middle	Hematite	203	30	100	Filled	0	6	0
Galactose	No	50	middle	Hematite	203	40	100	Filled	1	38	170
Galactose	No	50	middle	Hematite	203	50	100	Filled	15	180	640
Galactose	No	50	middle	Hematite	203	60	100	Filled	14	135	590
Galactose	No	50	middle	Hematite	203	70	100	Filled	16	215	780
Galactose	No	50	middle	Hematite	203	80	100	Filled	20	165	460
Galactose	No	50	middle	Hematite	203	90	100	Filled	26	210	500
Galactose	No	50	middle	Hematite	203	100	100	Filled	21	190	610
Galactose	No	50	middle	Hematite	203	30	50	Filled	0	9	35
Galactose	No	50	middle	Hematite	203	40	50	Filled	18	190	670
Galactose	No	50	middle	Hematite	203	50	50	Filled	16	160	510
Galactose	No	50	middle	Hematite	203	60	50	Filled	14	145	580
Galactose	No	50	middle	Hematite	203	70	50	Filled	17	170	560
Galactose	No	50	middle	Hematite	203	80	50	Filled	20	150	580
Galactose	No	50	middle	Hematite	203	90	50	Filled	18	170	670
Galactose	No	50	middle	Hematite	203	100	50	Filled	17	158	510
Galactose	No	50	middle	Hematite	203	30	30	Filled	0	15	70
Galactose	No	50	middle	Hematite	203	40	30	Filled	18	220	690
Galactose	No	50	middle	Hematite	203	50	30	Filled	15	155	520
Galactose	No	50	middle	Hematite	203	60	30	Filled	11	125	430
Galactose	No	50	middle	Hematite	203	70	30	Filled	11	135	515
Galactose	No	50	middle	Hematite	203	80	30	Filled	11	120	515
Galactose	No	50	middle	Hematite	203	90	30	Filled	10	148	580
Galactose	No	50	middle	Hematite	203	100	30	Filled	8	140	565
Galactose	No	50	low	Hematite	164	30	150	Filled	0	7	8
Galactose	No	50	low	Hematite	164	40	150	Filled	0	7	8
Galactose	No	50	low	Hematite	164	50	150	Filled	0	7	8
Galactose	No	50	low	Hematite	164	60	150	Filled	0	7	8
Galactose	No	50	low	Hematite	164	70	150	Filled	0	15	45
Galactose	No	50	low	Hematite	164	80	150	Filled	1	40	215
Galactose	No	50	low	Hematite	164	90	150	Filled	2	66	320
Galactose	No	50	low	Hematite	164	100	150	Filled	10	175	720
Galactose	No	50	low	Hematite	164	30	100	Filled	0	7	8
Galactose	No	50	low	Hematite	164	40	100	Filled	0	7	8
Galactose	No	50	low	Hematite	164	50	100	Filled	0	7	8
Galactose	No	50	low	Hematite	164	60	100	Filled	0	14	72
Galactose	No	50	low	Hematite	164	70	100	Filled	1	43	245
Galactose	No	50	low	Hematite	164	80	100	Filled	4	118	550
Galactose	No	50	low	Hematite	164	90	100	Filled	20	225	820
Galactose	No	50	low	Hematite	164	100	100	Filled	28	255	825
Galactose	No	50	low	Hematite	164	30	50	Filled	0	7	8
Galactose	No	50	low	Hematite	164	40	50	Filled	0	8	15
Galactose	No	50	low	Hematite	164	50	50	Filled	1	21	110
Galactose	No	50	low	Hematite	164	60	50	Filled	4	105	470
Galactose	No	50	low	Hematite	164	70	50	Filled	16	206	770
Galactose	No	50	low	Hematite	164	80	50	Filled	26	245	810
Galactose	No	50	low	Hematite	164	90	50	Filled	22	215	710
Galactose	No	50	low	Hematite	164	100	50	Filled	21	214	720
Galactose	No	50	low	Hematite	164	30	30	Filled	0	8	10
Galactose	No	50	low	Hematite	164	40	30	Filled	1	18	70
Galactose	No	50	low	Hematite	164	50	30	Filled	2	70	345
Galactose	No	50	low	Hematite	164	60	30	Filled	22	225	780
Galactose	No	50	low	Hematite	164	70	30	Filled	26	252	810
Galactose	No	50	low	Hematite	164	80	30	Filled	26	220	710
Galactose	No	50	low	Hematite	164	90	30	Filled	23	210	680
Galactose	No	50	low	Hematite	164	100	30	Filled	21	198	650
N-Acetylglucosamin	10mg PVA	100	middle	CuO	183	30	150	Filled	7	0	52
N-Acetylglucosamin	10mg PVA	100	middle	CuO	183	40	150	Filled	8	18	121
N-Acetylglucosamin	10mg PVA	100	middle	CuO	183	50	150	Filled	10	65	275
N-Acetylglucosamin	10mg PVA	100	middle	CuO	183	60	150	Filled	102	530	2250
N-Acetylglucosamin	10mg PVA	100	middle	CuO	183	70	150	Filled	580	1760	5150
N-Acetylglucosamin	10mg PVA	100	middle	CuO	183	80	150	Filled	605	1700	4250
N-Acetylglucosamin	10mg PVA	100	middle	CuO	183	90	150	Filled	490	1420	3650
N-Acetylglucosamin	10mg PVA	100	middle	CuO	183	100	150	Filled	455	1320	3150
N-Acetylglucosamin	10mg PVA	100	middle	CuO	183	30	100	Filled	12	0	66
N-Acetylglucosamin	10mg PVA	100	middle	CuO	183	40	100	Filled	12	25	170
N-Acetylglucosamin	10mg PVA	100	middle	CuO	183	50	100	Filled	80	370	1250
N-Acetylglucosamin	10mg PVA	100	middle	CuO	183	60	100	Filled	570	1720	4750
N-Acetylglucosamin	10mg PVA	100	middle	CuO	183	70	100	Filled	585	1610	4100
N-Acetylglucosamin	10mg PVA	100	middle	CuO	183	80	100	Filled	470	1430	3400
N-Acetylglucosamin	10mg PVA	100	middle	CuO	183	90	100	Filled	408	1210	3000
N-Acetylglucosamin	10mg PVA	100	middle	CuO	183	100	100	Filled	395	1180	2560
N-Acetylglucosamin	10mg PVA	100	middle	CuO	183	30	50	Filled	15	0	102
N-Acetylglucosamin	10mg PVA	100	middle	CuO	183	40	50	Filled	24	100	325
N-Acetylglucosamin	10mg PVA	100	middle	CuO	183	50	50	Filled	550	1600	4200
N-Acetylglucosamin	10mg PVA	100	middle	CuO	183	60	50	Filled	435	1220	3120
N-Acetylglucosamin	10mg PVA	100	middle	CuO	183	70	50	Filled	465	1320	3250
N-Acetylglucosamin	10mg PVA	100	middle	CuO	183	80	50	Filled	425	1280	3000
N-Acetylglucosamin	10mg PVA	100	middle	CuO	183	90	50	Filled	330	1020	2540
N-Acetylglucosamin	10mg PVA	100	middle	CuO	183	100	50	Filled	325	1000	2400
N-Acetylglucosamin	10mg PVA	100	middle	CuO	183	30	30	Filled	15	0	53
N-Acetylglucosamin	10mg PVA	100	middle	CuO	183	40	30	Filled	70	280	725
N-Acetylglucosamin	10mg PVA	100	middle	CuO	183	50	30	Filled	265	790	1760
N-Acetylglucosamin	10mg PVA	100	middle	CuO	183	60	30	Filled	230	700	1500
N-Acetylglucosamin	10mg PVA	100	middle	CuO	183	70	30	Filled	210	710	1650
N-Acetylglucosamin	10mg PVA	100	middle	CuO	183	80	30	Filled	220	715	1600
N-Acetylglucosamin	10mg PVA	100	middle	CuO	183	90	30	Filled	225	740	1780
N-Acetylglucosamin	10mg PVA	100	middle	CuO	183	100	30	Filled	210	730	1500
N-Acetylglucosamin	10mg PVA	100	middle	CuO	183	30	150	Bitmap	15	0	0
N-Acetylglucosamin	10mg PVA	100	middle	CuO	183	40	150	Bitmap	10	0	110
N-Acetylglucosamin	10mg PVA	100	middle	CuO	183	50	150	Bitmap	25	120	1210
N-Acetylglucosamin	10mg PVA	100	middle	CuO	183	60	150	Bitmap	415	1600	4300
N-Acetylglucosamin	10mg PVA	100	middle	CuO	183	70	150	Bitmap	670	2050	5100
N-Acetylglucosamin	10mg PVA	100	middle	CuO	183	80	150	Bitmap	565	1600	3980
N-Acetylglucosamin	10mg PVA	100	middle	CuO	183	90	150	Bitmap	420	1250	3000
N-Acetylglucosamin	10mg PVA	100	middle	CuO	183	100	150	Bitmap	395	1180	2650
N-Acetylglucosamin	10mg PVA	100	low	CuO	191	30	150	Filled	8	0	32
N-Acetylglucosamin	10mg PVA	100	low	CuO	191	40	150	Filled	6	0	28
N-Acetylglucosamin	10mg PVA	100	low	CuO	191	50	150	Filled	7	0	30
N-Acetylglucosamin	10mg PVA	100	low	CuO	191	60	150	Filled	6	0	39
N-Acetylglucosamin	10mg PVA	100	low	CuO	191	70	150	Filled	7	0	25
N-Acetylglucosamin	10mg PVA	100	low	CuO	191	80	150	Filled	12	32	136
N-Acetylglucosamin	10mg PVA	100	low	CuO	191	90	150	Filled	22	65	340
N-Acetylglucosamin	10mg PVA	100	low	CuO	191	100	150	Filled	80	242	1050
N-Acetylglucosamin	10mg PVA	100	low	CuO	191	30	100	Filled	9	0	26
N-Acetylglucosamin	10mg PVA	100	low	CuO	191	40	100	Filled	8	0	21
N-Acetylglucosamin	10mg PVA	100	low	CuO	191	50	100	Filled	9	0	23
N-Acetylglucosamin	10mg PVA	100	low	CuO	191	60	100	Filled	9	4	54
N-Acetylglucosamin	10mg PVA	100	low	CuO	191	70	100	Filled	23	50	317
N-Acetylglucosamin	10mg PVA	100	low	CuO	191	80	100	Filled	43	121	590
N-Acetylglucosamin	10mg PVA	100	low	CuO	191	90	100	Filled	105	340	1080
N-Acetylglucosamin	10mg PVA	100	low	CuO	191	100	100	Filled	207	580	1350
N-Acetylglucosamin	10mg PVA	100	low	CuO	191	30	50	Filled	9	0	35
N-Acetylglucosamin	10mg PVA	100	low	CuO	191	40	50	Filled	9	0	32
N-Acetylglucosamin	10mg PVA	100	low	CuO	191	50	50	Filled	16	28	105
N-Acetylglucosamin	10mg PVA	100	low	CuO	191	60	50	Filled	38	190	720
N-Acetylglucosamin	10mg PVA	100	low	CuO	191	70	50	Filled	102	283	980
N-Acetylglucosamin	10mg PVA	100	low	CuO	191	80	50	Filled	256	640	1530
N-Acetylglucosamin	10mg PVA	100	low	CuO	191	90	50	Filled	347	803	1760
N-Acetylglucosamin	10mg PVA	100	low	CuO	191	100	50	Filled	356	800	1560
N-Acetylglucosamin	10mg PVA	100	low	CuO	191	30	30	Filled	12	0	28
N-Acetylglucosamin	10mg PVA	100	low	CuO	191	40	30	Filled	10	6	35
N-Acetylglucosamin	10mg PVA	100	low	CuO	191	50	30	Filled	26	82	490
N-Acetylglucosamin	10mg PVA	100	low	CuO	191	60	30	Filled	104	360	1200
N-Acetylglucosamin	10mg PVA	100	low	CuO	191	70	30	Filled	198	540	1380
N-Acetylglucosamin	10mg PVA	100	low	CuO	191	80	30	Filled	360	805	1760
N-Acetylglucosamin	10mg PVA	100	low	CuO	191	90	30	Filled	345	765	1600
N-Acetylglucosamin	10mg PVA	100	low	CuO	191	100	30	Filled	402	795	1410
Glucose-NH2	10mg PVA	100	middle	CuO	34	30	150	Filled	8	0	29
Glucose-NH2	10mg PVA	100	middle	CuO	34	40	150	Filled	18	2	62
Glucose-NH2	10mg PVA	100	middle	CuO	34	50	150	Filled	362	1080	1885
Glucose-NH2	10mg PVA	100	middle	CuO	34	60	150	Filled	1180	1990	1800
Glucose-NH2	10mg PVA	100	middle	CuO	34	70	150	Filled	750	1050	910
Glucose-NH2	10mg PVA	100	middle	CuO	34	80	150	Filled	430	500	461
Glucose-NH2	10mg PVA	100	middle	CuO	34	90	150	Filled	250	337	324
Glucose-NH2	10mg PVA	100	middle	CuO	34	100	150	Filled	210	266	267
Glucose-NH2	10mg PVA	100	middle	CuO	34	30	100	Filled	12	3	39
Glucose-NH2	10mg PVA	100	middle	CuO	34	40	100	Filled	123	342	600
Glucose-NH2	10mg PVA	100	middle	CuO	34	50	100	Filled	890	1800	1760
Glucose-NH2	10mg PVA	100	middle	CuO	34	60	100	Filled	670	860	680
Glucose-NH2	10mg PVA	100	middle	CuO	34	70	100	Filled	400	500	350
Glucose-NH2	10mg PVA	100	middle	CuO	34	80	100	Filled	126	168	184
Glucose-NH2	10mg PVA	100	middle	CuO	34	90	100	Filled	75	95	128
Glucose-NH2	10mg PVA	100	middle	CuO	34	100	100	Filled	75	87	114
Glucose-NH2	10mg PVA	100	middle	CuO	34	30	50	Filled	14	0	41
Glucose-NH2	10mg PVA	100	middle	CuO	34	40	50	Filled	700	1450	1580
Glucose-NH2	10mg PVA	100	middle	CuO	34	50	50	Filled	275	310	282
Glucose-NH2	10mg PVA	100	middle	CuO	34	60	50	Filled	100	110	158
Glucose-NH2	10mg PVA	100	middle	CuO	34	70	50	Filled	63	82	121
Glucose-NH2	10mg PVA	100	middle	CuO	34	80	50	Filled	54	47	82
Glucose-NH2	10mg PVA	100	middle	CuO	34	90	50	Filled	47	50	82
Glucose-NH2	10mg PVA	100	middle	CuO	34	100	50	Filled	45	63	82
Glucose-NH2	10mg PVA	100	middle	CuO	34	30	30	Filled	27	38	135
Glucose-NH2	10mg PVA	100	middle	CuO	34	40	30	Filled	630	1100	750
Glucose-NH2	10mg PVA	100	middle	CuO	34	50	30	Filled	124	131	150
Glucose-NH2	10mg PVA	100	middle	CuO	34	60	30	Filled	89	71	102
Glucose-NH2	10mg PVA	100	middle	CuO	34	70	30	Filled	52	56	89
Glucose-NH2	10mg PVA	100	middle	CuO	34	80	30	Filled	46	40	71
Glucose-NH2	10mg PVA	100	middle	CuO	34	90	30	Filled	42	35	65
Glucose-NH2	10mg PVA	100	middle	CuO	34	100	30	Filled	39	23	60
Glucose-NH2	10mg PVA	100	low	CuO	32	30	150	Filled	8	0	19
Glucose-NH2	10mg PVA	100	low	CuO	32	40	150	Filled	8	0	19
Glucose-NH2	10mg PVA	100	low	CuO	32	50	150	Filled	8	0	19
Glucose-NH2	10mg PVA	100	low	CuO	32	60	150	Filled	8	0	19
Glucose-NH2	10mg PVA	100	low	CuO	32	70	150	Filled	34	35	115
Glucose-NH2	10mg PVA	100	low	CuO	32	80	150	Filled	146	336	638
Glucose-NH2	10mg PVA	100	low	CuO	32	90	150	Filled	220	1500	1803
Glucose-NH2	10mg PVA	100	low	CuO	32	100	150	Filled	1200	2500	2200
Glucose-NH2	10mg PVA	100	low	CuO	32	30	100	Filled	11	0	32
Glucose-NH2	10mg PVA	100	low	CuO	32	40	100	Filled	11	0	32
Glucose-NH2	10mg PVA	100	low	CuO	32	50	100	Filled	11	0	32
Glucose-NH2	10mg PVA	100	low	CuO	32	60	100	Filled	51	129	256
Glucose-NH2	10mg PVA	100	low	CuO	32	70	100	Filled	278	950	1268
Glucose-NH2	10mg PVA	100	low	CuO	32	80	100	Filled	542	1800	2000
Glucose-NH2	10mg PVA	100	low	CuO	32	90	100	Filled	1450	2100	1900
Glucose-NH2	10mg PVA	100	low	CuO	32	100	100	Filled	1450	1900	1000
Glucose-NH2	10mg PVA	100	low	CuO	32	30	50	Filled	10	0	26
Glucose-NH2	10mg PVA	100	low	CuO	32	40	50	Filled	10	0	26
Glucose-NH2	10mg PVA	100	low	CuO	32	50	50	Filled	86	212	331
Glucose-NH2	10mg PVA	100	low	CuO	32	60	50	Filled	680	1560	1850
Glucose-NH2	10mg PVA	100	low	CuO	32	70	50	Filled	1350	1380	1600
Glucose-NH2	10mg PVA	100	low	CuO	32	80	50	Filled	1250	1150	960
Glucose-NH2	10mg PVA	100	low	CuO	32	90	50	Filled	314	298	275
Glucose-NH2	10mg PVA	100	low	CuO	32	100	50	Filled	280	216	245
Glucose-NH2	10mg PVA	100	low	CuO	32	30	30	Filled	5	0	37
Glucose-NH2	10mg PVA	100	low	CuO	32	40	30	Filled	5	0	37
Glucose-NH2	10mg PVA	100	low	CuO	32	50	30	Filled	247	780	1200
Glucose-NH2	10mg PVA	100	low	CuO	32	60	30	Filled	1350	1400	1200
Glucose-NH2	10mg PVA	100	low	CuO	32	70	30	Filled	860	950	600
Glucose-NH2	10mg PVA	100	low	CuO	32	80	30	Filled	272	230	210
Glucose-NH2	10mg PVA	100	low	CuO	32	90	30	Filled	158	125	165
Glucose-NH2	10mg PVA	100	low	CuO	32	100	30	Filled	81	78	93
Glucose-NH2	10mg HBO3	100	middle	CuO	191	30	150	Filled	14	1	32
Glucose-NH2	10mg HBO3	100	middle	CuO	191	40	150	Filled	389	860	1400
Glucose-NH2	10mg HBO3	100	middle	CuO	191	50	150	Filled	580	720	620
Glucose-NH2	10mg HBO3	100	middle	CuO	191	60	150	Filled	210	205	180
Glucose-NH2	10mg HBO3	100	middle	CuO	191	70	150	Filled	98	98	65
Glucose-NH2	10mg HBO3	100	middle	CuO	191	80	150	Filled	66	38	59
Glucose-NH2	10mg HBO3	100	middle	CuO	191	90	150	Filled	37	23	34
Glucose-NH2	10mg HBO3	100	middle	CuO	191	100	150	Filled	33	16	25
Glucose-NH2	10mg HBO3	100	middle	CuO	191	30	100	Filled	16	14	73
Glucose-NH2	10mg HBO3	100	middle	CuO	191	40	100	Filled	582	850	778
Glucose-NH2	10mg HBO3	100	middle	CuO	191	50	100	Filled	177	167	152
Glucose-NH2	10mg HBO3	100	middle	CuO	191	60	100	Filled	57	57	65
Glucose-NH2	10mg HBO3	100	middle	CuO	191	70	100	Filled	39	24	40
Glucose-NH2	10mg HBO3	100	middle	CuO	191	80	100	Filled	24	21	36
Glucose-NH2	10mg HBO3	100	middle	CuO	191	90	100	Filled	22	15	33
Glucose-NH2	10mg HBO3	100	middle	CuO	191	100	100	Filled	18	8	25
Glucose-NH2	10mg HBO3	100	middle	CuO	191	30	50	Filled	195	535	790
Glucose-NH2	10mg HBO3	100	middle	CuO	191	40	50	Filled	165	170	140
Glucose-NH2	10mg HBO3	100	middle	CuO	191	50	50	Filled	36	32	52
Glucose-NH2	10mg HBO3	100	middle	CuO	191	60	50	Filled	17	12	32
Glucose-NH2	10mg HBO3	100	middle	CuO	191	70	50	Filled	16	11	25
Glucose-NH2	10mg HBO3	100	middle	CuO	191	80	50	Filled	15	2	22
Glucose-NH2	10mg HBO3	100	middle	CuO	191	90	50	Filled	15	2	20
Glucose-NH2	10mg HBO3	100	middle	CuO	191	100	50	Filled	15	2	18
Glucose-NH2	10mg HBO3	100	middle	CuO	191	30	30	Filled	390	750	865
Glucose-NH2	10mg HBO3	100	middle	CuO	191	40	30	Filled	64	42	65
Glucose-NH2	10mg HBO3	100	middle	CuO	191	50	30	Filled	16	8	27
Glucose-NH2	10mg HBO3	100	middle	CuO	191	60	30	Filled	11	5	20
Glucose-NH2	10mg HBO3	100	middle	CuO	191	70	30	Filled	8	0	17
Glucose-NH2	10mg HBO3	100	middle	CuO	191	80	30	Filled	8	0	14
Glucose-NH2	10mg HBO3	100	middle	CuO	191	90	30	Filled	8	0	11
Glucose-NH2	10mg HBO3	100	middle	CuO	191	100	30	Filled	8	0	11
Glucose-NH2	10mg HBO3	100	low	CuO	190	30	150	Filled	14	7	27
Glucose-NH2	10mg HBO3	100	low	CuO	190	40	150	Filled	9	7	20
Glucose-NH2	10mg HBO3	100	low	CuO	190	50	150	Filled	9	7	20
Glucose-NH2	10mg HBO3	100	low	CuO	190	60	150	Filled	58	121	288
Glucose-NH2	10mg HBO3	100	low	CuO	190	70	150	Filled	270	760	1050
Glucose-NH2	10mg HBO3	100	low	CuO	190	80	150	Filled	800	1380	1450
Glucose-NH2	10mg HBO3	100	low	CuO	190	90	150	Filled	750	800	800
Glucose-NH2	10mg HBO3	100	low	CuO	190	100	150	Filled	500	520	400
Glucose-NH2	10mg HBO3	100	low	CuO	190	30	100	Filled	5	0	25
Glucose-NH2	10mg HBO3	100	low	CuO	190	40	100	Filled	7	0	26
Glucose-NH2	10mg HBO3	100	low	CuO	190	50	100	Filled	36	81	170
Glucose-NH2	10mg HBO3	100	low	CuO	190	60	100	Filled	236	720	920
Glucose-NH2	10mg HBO3	100	low	CuO	190	70	100	Filled	760	1160	1100
Glucose-NH2	10mg HBO3	100	low	CuO	190	80	100	Filled	500	600	520
Glucose-NH2	10mg HBO3	100	low	CuO	190	90	100	Filled	203	216	205
Glucose-NH2	10mg HBO3	100	low	CuO	190	100	100	Filled	95	112	109
Glucose-NH2	10mg HBO3	100	low	CuO	190	30	50	Filled	15	0	33
Glucose-NH2	10mg HBO3	100	low	CuO	190	40	50	Filled	26	12	81
Glucose-NH2	10mg HBO3	100	low	CuO	190	50	50	Filled	300	650	790
Glucose-NH2	10mg HBO3	100	low	CuO	190	60	50	Filled	380	480	420
Glucose-NH2	10mg HBO3	100	low	CuO	190	70	50	Filled	140	160	180
Glucose-NH2	10mg HBO3	100	low	CuO	190	80	50	Filled	54	50	80
Glucose-NH2	10mg HBO3	100	low	CuO	190	90	50	Filled	35	36	54
Glucose-NH2	10mg HBO3	100	low	CuO	190	100	50	Filled	18	15	37
Glucose-NH2	10mg HBO3	100	low	CuO	190	30	30	Filled	10	0	280
Glucose-NH2	10mg HBO3	100	low	CuO	190	40	30	Filled	95	185	400
Glucose-NH2	10mg HBO3	100	low	CuO	190	50	30	Filled	340	420	105
Glucose-NH2	10mg HBO3	100	low	CuO	190	60	30	Filled	65	100	58
Glucose-NH2	10mg HBO3	100	low	CuO	190	70	30	Filled	40	25	48
Glucose-NH2	10mg HBO3	100	low	CuO	190	80	30	Filled	30	19	30
Glucose-NH2	10mg HBO3	100	low	CuO	190	90	30	Filled	20	11	28
Glucose-NH2	10mg HBO3	100	low	CuO	190	100	30	Filled	12	10	26
Glucose-NH2	10mg HBO3	100	low	CuO	190	30	150	Bitmap	11	0	28
Glucose-NH2	10mg HBO3	100	low	CuO	190	40	150	Bitmap	10	0	28
Glucose-NH2	10mg HBO3	100	low	CuO	190	50	150	Bitmap	22	0	28
Glucose-NH2	10mg HBO3	100	low	CuO	190	60	150	Bitmap	190	265	358
Glucose-NH2	10mg HBO3	100	low	CuO	190	70	150	Bitmap	340	800	1120
Glucose-NH2	10mg HBO3	100	low	CuO	190	80	150	Bitmap	580	1160	1200
Glucose-NH2	10mg HBO3	100	low	CuO	190	90	150	Bitmap	600	720	627
Glucose-NH2	10mg HBO3	100	low	CuO	190	100	150	Bitmap	420	480	346
Galactose	10mg PVA	100	middle	CuO	167	30	150	Bitmap	7	7	8
Galactose	10mg PVA	100	middle	CuO	167	40	150	Bitmap	16	12	36
Galactose	10mg PVA	100	middle	CuO	167	50	150	Bitmap	20	150	1100
Galactose	10mg PVA	100	middle	CuO	167	60	150	Bitmap	165	750	2800
Galactose	10mg PVA	100	middle	CuO	167	70	150	Bitmap	220	920	2900
Galactose	10mg PVA	100	middle	CuO	167	80	150	Bitmap	180	710	2100
Galactose	10mg PVA	100	middle	CuO	167	90	150	Bitmap	180	680	2200
Galactose	10mg PVA	100	middle	CuO	167	100	150	Bitmap	170	700	1700
Galactose	10mg PVA	100	middle	CuO	167	30	150	Filled	6	12	27
Galactose	10mg PVA	100	middle	CuO	167	40	150	Filled	8	17	108
Galactose	10mg PVA	100	middle	CuO	167	50	150	Filled	15	60	223
Galactose	10mg PVA	100	middle	CuO	167	60	150	Filled	80	469	2000
Galactose	10mg PVA	100	middle	CuO	167	70	150	Filled	205	900	3400
Galactose	10mg PVA	100	middle	CuO	167	80	150	Filled	180	676	2300
Galactose	10mg PVA	100	middle	CuO	167	90	150	Filled	175	800	2600
Galactose	10mg PVA	100	middle	CuO	167	100	150	Filled	280	1000	3200
Galactose	10mg PVA	100	middle	CuO	167	30	100	Filled	7	17	110
Galactose	10mg PVA	100	middle	CuO	167	40	100	Filled	16	30	221
Galactose	10mg PVA	100	middle	CuO	167	50	100	Filled	45	300	1600
Galactose	10mg PVA	100	middle	CuO	167	60	100	Filled	220	880	3400
Galactose	10mg PVA	100	middle	CuO	167	70	100	Filled	160	650	2100
Galactose	10mg PVA	100	middle	CuO	167	80	100	Filled	200	800	2800
Galactose	10mg PVA	100	middle	CuO	167	90	100	Filled	180	700	2600
Galactose	10mg PVA	100	middle	CuO	167	100	100	Filled	220	900	2700
Galactose	10mg PVA	100	middle	CuO	167	30	50	Filled	14	15	57
Galactose	10mg PVA	100	middle	CuO	167	40	50	Filled	45	450	1500
Galactose	10mg PVA	100	middle	CuO	167	50	50	Filled	180	820	2800
Galactose	10mg PVA	100	middle	CuO	167	60	50	Filled	140	630	2100
Galactose	10mg PVA	100	middle	CuO	167	70	50	Filled	125	600	2150
Galactose	10mg PVA	100	middle	CuO	167	80	50	Filled	160	500	3200
Galactose	10mg PVA	100	middle	CuO	167	90	50	Filled	120	600	2500
Galactose	10mg PVA	100	middle	CuO	167	100	50	Filled	120	620	2200
Galactose	10mg PVA	100	middle	CuO	167	30	30	Filled	15	19	72
Galactose	10mg PVA	100	middle	CuO	167	40	30	Filled	85	400	1700
Galactose	10mg PVA	100	middle	CuO	167	50	30	Filled	140	600	2060
Galactose	10mg PVA	100	middle	CuO	167	60	30	Filled	120	540	1845
Galactose	10mg PVA	100	middle	CuO	167	70	30	Filled	132	550	2100
Galactose	10mg PVA	100	middle	CuO	167	80	30	Filled	125	600	1600
Galactose	10mg PVA	100	middle	CuO	167	90	30	Filled	120	600	1800
Galactose	10mg PVA	100	middle	CuO	167	100	30	Filled	115	650	1960
Galactose	10mg PVA	100	low	CuO	171	30	150	Filled	8	5	8
Galactose	10mg PVA	100	low	CuO	171	40	150	Filled	8	5	8
Galactose	10mg PVA	100	low	CuO	171	50	150	Filled	15	5	8
Galactose	10mg PVA	100	low	CuO	171	60	150	Filled	5	5	8
Galactose	10mg PVA	100	low	CuO	171	70	150	Filled	8	12	142
Galactose	10mg PVA	100	low	CuO	171	80	150	Filled	8	100	700
Galactose	10mg PVA	100	low	CuO	171	90	150	Filled	36	350	1800
Galactose	10mg PVA	100	low	CuO	171	100	150	Filled	60	500	2600
Galactose	10mg PVA	100	low	CuO	171	30	100	Filled	6	3	8
Galactose	10mg PVA	100	low	CuO	171	40	100	Filled	7	3	8
Galactose	10mg PVA	100	low	CuO	171	50	100	Filled	20	3	8
Galactose	10mg PVA	100	low	CuO	171	60	100	Filled	3	20	157
Galactose	10mg PVA	100	low	CuO	171	70	100	Filled	16	180	1200
Galactose	10mg PVA	100	low	CuO	171	80	100	Filled	50	400	2600
Galactose	10mg PVA	100	low	CuO	171	90	100	Filled	90	500	2100
Galactose	10mg PVA	100	low	CuO	171	100	100	Filled	225	930	3400
Galactose	10mg PVA	100	low	CuO	171	30	50	Filled	8	5	24
Galactose	10mg PVA	100	low	CuO	171	40	50	Filled	8	5	20
Galactose	10mg PVA	100	low	CuO	171	50	50	Filled	15	100	500
Galactose	10mg PVA	100	low	CuO	171	60	50	Filled	30	350	1800
Galactose	10mg PVA	100	low	CuO	171	70	50	Filled	52	400	1600
Galactose	10mg PVA	100	low	CuO	171	80	50	Filled	132	610	2400
Galactose	10mg PVA	100	low	CuO	171	90	50	Filled	190	800	2750
Galactose	10mg PVA	100	low	CuO	171	100	50	Filled	185	750	2400
Galactose	10mg PVA	100	low	CuO	171	30	30	Filled	7	6	22
Galactose	10mg PVA	100	low	CuO	171	40	30	Filled	8	17	42
Galactose	10mg PVA	100	low	CuO	171	50	30	Filled	20	200	1020
Galactose	10mg PVA	100	low	CuO	171	60	30	Filled	30	250	1250
Galactose	10mg PVA	100	low	CuO	171	70	30	Filled	90	460	1800
Galactose	10mg PVA	100	low	CuO	171	80	30	Filled	120	550	2022
Galactose	10mg PVA	100	low	CuO	171	90	30	Filled	150	620	2000
Galactose	10mg PVA	100	low	CuO	171	100	30	Filled	160	650	2220
Galactose	5mg PVA	100	middle	CuO	237	30	150	Filled	8	5	17
Galactose	5mg PVA	100	middle	CuO	237	40	150	Filled	10	10	73
Galactose	5mg PVA	100	middle	CuO	237	50	150	Filled	45	300	1200
Galactose	5mg PVA	100	middle	CuO	237	60	150	Filled	150	600	2300
Galactose	5mg PVA	100	middle	CuO	237	70	150	Filled	120	500	1800
Galactose	5mg PVA	100	middle	CuO	237	80	150	Filled	115	550	1700
Galactose	5mg PVA	100	middle	CuO	237	90	150	Filled	128	580	1900
Galactose	5mg PVA	100	middle	CuO	237	100	150	Filled	150	650	2000
Galactose	5mg PVA	100	middle	CuO	237	30	100	Filled	6	10	65
Galactose	5mg PVA	100	middle	CuO	237	40	100	Filled	18	85	480
Galactose	5mg PVA	100	middle	CuO	237	50	100	Filled	140	620	2200
Galactose	5mg PVA	100	middle	CuO	237	60	100	Filled	120	490	1650
Galactose	5mg PVA	100	middle	CuO	237	70	100	Filled	100	450	1700
Galactose	5mg PVA	100	middle	CuO	237	80	100	Filled	95	480	1650
Galactose	5mg PVA	100	middle	CuO	237	90	100	Filled	105	550	1860
Galactose	5mg PVA	100	middle	CuO	237	100	100	Filled	130	570	1860
Galactose	5mg PVA	100	middle	CuO	237	30	50	Filled	6	11	80
Galactose	5mg PVA	100	middle	CuO	237	40	50	Filled	132	700	2000
Galactose	5mg PVA	100	middle	CuO	237	50	50	Filled	100	500	1600
Galactose	5mg PVA	100	middle	CuO	237	60	50	Filled	95	420	1450
Galactose	5mg PVA	100	middle	CuO	237	70	50	Filled	80	400	1430
Galactose	5mg PVA	100	middle	CuO	237	80	50	Filled	85	390	140
Galactose	5mg PVA	100	middle	CuO	237	90	50	Filled	75	350	1350
Galactose	5mg PVA	100	middle	CuO	237	100	50	Filled	90	450	1380
Galactose	5mg PVA	100	middle	CuO	237	30	30	Filled	6	39	255
Galactose	5mg PVA	100	middle	CuO	237	40	30	Filled	110	520	1500
Galactose	5mg PVA	100	middle	CuO	237	50	30	Filled	95	450	1450
Galactose	5mg PVA	100	middle	CuO	237	60	30	Filled	90	420	1450
Galactose	5mg PVA	100	middle	CuO	237	70	30	Filled	70	390	1350
Galactose	5mg PVA	100	middle	CuO	237	80	30	Filled	80	300	1050
Galactose	5mg PVA	100	middle	CuO	237	90	30	Filled	70	350	1200
Galactose	5mg PVA	100	middle	CuO	237	100	30	Filled	80	360	1200
Galactose	5mg PVA	100	low	CuO	187	30	150	Filled	12	2	8
Galactose	5mg PVA	100	low	CuO	187	40	150	Filled	12	2	8
Galactose	5mg PVA	100	low	CuO	187	50	150	Filled	12	2	8
Galactose	5mg PVA	100	low	CuO	187	60	150	Filled	32	8	32
Galactose	5mg PVA	100	low	CuO	187	70	150	Filled	236	25	256
Galactose	5mg PVA	100	low	CuO	187	80	150	Filled	800	123	800
Galactose	5mg PVA	100	low	CuO	187	90	150	Filled	2200	200	2000
Galactose	5mg PVA	100	low	CuO	187	100	150	Filled	4500	1200	4600
Galactose	5mg PVA	100	low	CuO	187	30	100	Filled	5	3	8
Galactose	5mg PVA	100	low	CuO	187	40	100	Filled	8	3	8
Galactose	5mg PVA	100	low	CuO	187	50	100	Filled	10	21	100
Galactose	5mg PVA	100	low	CuO	187	60	100	Filled	14	150	700
Galactose	5mg PVA	100	low	CuO	187	70	100	Filled	42	300	1400
Galactose	5mg PVA	100	low	CuO	187	80	100	Filled	140	660	2500
Galactose	5mg PVA	100	low	CuO	187	90	100	Filled	180	700	2200
Galactose	5mg PVA	100	low	CuO	187	100	100	Filled	170	720	2500
Galactose	5mg PVA	100	low	CuO	187	30	50	Filled	4	4	20
Galactose	5mg PVA	100	low	CuO	187	40	50	Filled	5	7	56
Galactose	5mg PVA	100	low	CuO	187	50	50	Filled	20	180	900
Galactose	5mg PVA	100	low	CuO	187	60	50	Filled	128	700	2300
Galactose	5mg PVA	100	low	CuO	187	70	50	Filled	125	700	2200
Galactose	5mg PVA	100	low	CuO	187	80	50	Filled	115	520	2000
Galactose	5mg PVA	100	low	CuO	187	90	50	Filled	125	550	1750
Galactose	5mg PVA	100	low	CuO	187	100	50	Filled	125	600	2100
Galactose	5mg PVA	100	low	CuO	187	30	30	Filled	2	3	12
Galactose	5mg PVA	100	low	CuO	187	40	30	Filled	2	21	153
Galactose	5mg PVA	100	low	CuO	187	50	30	Filled	30	300	1290
Galactose	5mg PVA	100	low	CuO	187	60	30	Filled	102	550	1750
Galactose	5mg PVA	100	low	CuO	187	70	30	Filled	95	520	1700
Galactose	5mg PVA	100	low	CuO	187	80	30	Filled	100	480	1600
Galactose	5mg PVA	100	low	CuO	187	90	30	Filled	98	450	1500
Galactose	5mg PVA	100	low	CuO	187	100	30	Filled	102	530	1780
Glucose-NH2	10mg NaOH	100	middle	CuO	206	30	150	Filled	3	2	17
Glucose-NH2	10mg NaOH	100	middle	CuO	206	40	150	Filled	150	760	1020
Glucose-NH2	10mg NaOH	100	middle	CuO	206	50	150	Filled	600	1400	1250
Glucose-NH2	10mg NaOH	100	middle	CuO	206	60	150	Filled	650	1250	880
Glucose-NH2	10mg NaOH	100	middle	CuO	206	70	150	Filled	420	700	520
Glucose-NH2	10mg NaOH	100	middle	CuO	206	80	150	Filled	195	280	256
Glucose-NH2	10mg NaOH	100	middle	CuO	206	90	150	Filled	68	140	121
Glucose-NH2	10mg NaOH	100	middle	CuO	206	100	150	Filled	32	60	57
Glucose-NH2	10mg NaOH	100	middle	CuO	206	30	100	Filled	2	16	58
Glucose-NH2	10mg NaOH	100	middle	CuO	206	40	100	Filled	400	1200	1050
Glucose-NH2	10mg NaOH	100	middle	CuO	206	50	100	Filled	700	1150	860
Glucose-NH2	10mg NaOH	100	middle	CuO	206	60	100	Filled	320	600	400
Glucose-NH2	10mg NaOH	100	middle	CuO	206	70	100	Filled	80	168	147
Glucose-NH2	10mg NaOH	100	middle	CuO	206	80	100	Filled	18	52	52
Glucose-NH2	10mg NaOH	100	middle	CuO	206	90	100	Filled	9	32	41
Glucose-NH2	10mg NaOH	100	middle	CuO	206	100	100	Filled	7	18	21
Glucose-NH2	10mg NaOH	100	middle	CuO	206	30	50	Filled	56	300	500
Glucose-NH2	10mg NaOH	100	middle	CuO	206	40	50	Filled	500	900	620
Glucose-NH2	10mg NaOH	100	middle	CuO	206	50	50	Filled	270	400	310
Glucose-NH2	10mg NaOH	100	middle	CuO	206	60	50	Filled	40	70	48
Glucose-NH2	10mg NaOH	100	middle	CuO	206	70	50	Filled	10	23	30
Glucose-NH2	10mg NaOH	100	middle	CuO	206	80	50	Filled	6	16	18
Glucose-NH2	10mg NaOH	100	middle	CuO	206	90	50	Filled	6	12	15
Glucose-NH2	10mg NaOH	100	middle	CuO	206	100	50	Filled	6	10	10
Glucose-NH2	10mg NaOH	100	middle	CuO	206	30	30	Filled	180	650	750
Glucose-NH2	10mg NaOH	100	middle	CuO	206	40	30	Filled	360	520	410
Glucose-NH2	10mg NaOH	100	middle	CuO	206	50	30	Filled	70	105	80
Glucose-NH2	10mg NaOH	100	middle	CuO	206	60	30	Filled	11	20	30
Glucose-NH2	10mg NaOH	100	middle	CuO	206	70	30	Filled	6	10	14
Glucose-NH2	10mg NaOH	100	middle	CuO	206	80	30	Filled	6	10	12
Glucose-NH2	10mg NaOH	100	middle	CuO	206	90	30	Filled	6	8	10
Glucose-NH2	10mg NaOH	100	middle	CuO	206	100	30	Filled	6	8	10
Glucose-NH2	10mg NaOH	100	low	CuO	167	30	150	Filled	5	7	5
Glucose-NH2	10mg NaOH	100	low	CuO	167	40	150	Filled	5	7	5
Glucose-NH2	10mg NaOH	100	low	CuO	167	50	150	Filled	5	12	31
Glucose-NH2	10mg NaOH	100	low	CuO	167	60	150	Filled	35	234	470
Glucose-NH2	10mg NaOH	100	low	CuO	167	70	150	Filled	210	1050	1250
Glucose-NH2	10mg NaOH	100	low	CuO	167	80	150	Filled	520	1500	1480
Glucose-NH2	10mg NaOH	100	low	CuO	167	90	150	Filled	550	1400	1100
Glucose-NH2	10mg NaOH	100	low	CuO	167	100	150	Filled	620	1250	900
Glucose-NH2	10mg NaOH	100	low	CuO	167	30	100	Filled	2	3	12
Glucose-NH2	10mg NaOH	100	low	CuO	167	40	100	Filled	2	3	21
Glucose-NH2	10mg NaOH	100	low	CuO	167	50	100	Filled	7	55	115
Glucose-NH2	10mg NaOH	100	low	CuO	167	60	100	Filled	260	980	1150
Glucose-NH2	10mg NaOH	100	low	CuO	167	70	100	Filled	550	1350	1400
Glucose-NH2	10mg NaOH	100	low	CuO	167	80	100	Filled	660	1420	1000
Glucose-NH2	10mg NaOH	100	low	CuO	167	90	100	Filled	700	1060	900
Glucose-NH2	10mg NaOH	100	low	CuO	167	100	100	Filled	500	960	800
Glucose-NH2	10mg NaOH	100	low	CuO	167	30	50	Filled	6	7	20
Glucose-NH2	10mg NaOH	100	low	CuO	167	40	50	Filled	19	86	168
Glucose-NH2	10mg NaOH	100	low	CuO	167	50	50	Filled	280	960	950
Glucose-NH2	10mg NaOH	100	low	CuO	167	60	50	Filled	590	1400	1200
Glucose-NH2	10mg NaOH	100	low	CuO	167	70	50	Filled	620	1000	800
Glucose-NH2	10mg NaOH	100	low	CuO	167	80	50	Filled	410	750	580
Glucose-NH2	10mg NaOH	100	low	CuO	167	90	50	Filled	280	480	380
Glucose-NH2	10mg NaOH	100	low	CuO	167	100	50	Filled	180	320	270
Glucose-NH2	10mg NaOH	100	low	CuO	167	30	30	Filled	5	5	16
Glucose-NH2	10mg NaOH	100	low	CuO	167	40	30	Filled	90	475	637
Glucose-NH2	10mg NaOH	100	low	CuO	167	50	30	Filled	500	1400	1200
Glucose-NH2	10mg NaOH	100	low	CuO	167	60	30	Filled	650	1250	900
Glucose-NH2	10mg NaOH	100	low	CuO	167	70	30	Filled	500	780	680
Glucose-NH2	10mg NaOH	100	low	CuO	167	80	30	Filled	240	400	305
Glucose-NH2	10mg NaOH	100	low	CuO	167	90	30	Filled	150	230	190
Glucose-NH2	10mg NaOH	100	low	CuO	167	100	30	Filled	54	100	84
Glucose-NH2	10mg NaOH	100	low	CuO	167	30	150	Bitmap	5	5	20
Glucose-NH2	10mg NaOH	100	low	CuO	167	40	150	Bitmap	5	5	20
Glucose-NH2	10mg NaOH	100	low	CuO	167	50	150	Bitmap	5	27	74
Glucose-NH2	10mg NaOH	100	low	CuO	167	60	150	Bitmap	65	455	690
Glucose-NH2	10mg NaOH	100	low	CuO	167	70	150	Bitmap	290	1150	1280
Glucose-NH2	10mg NaOH	100	low	CuO	167	80	150	Bitmap	450	1400	1360
Glucose-NH2	10mg NaOH	100	low	CuO	167	90	150	Bitmap	700	1550	1320
Glucose-NH2	10mg NaOH	100	low	CuO	167	100	150	Bitmap	650	1350	980
Glucose-NH2	10mg PVP(130k)	100	middle	CuO	220	30	150	Bitmap	68	0	0
Glucose-NH2	10mg PVP(130k)	100	middle	CuO	220	40	150	Bitmap	1000	1500	2500
Glucose-NH2	10mg PVP(130k)	100	middle	CuO	220	50	150	Bitmap	2000	3500	2880
Glucose-NH2	10mg PVP(130k)	100	middle	CuO	220	60	150	Bitmap	1000	1100	900
Glucose-NH2	10mg PVP(130k)	100	middle	CuO	220	70	150	Bitmap	212	278	236
Glucose-NH2	10mg PVP(130k)	100	middle	CuO	220	80	150	Bitmap	83	150	121
Glucose-NH2	10mg PVP(130k)	100	middle	CuO	220	90	150	Bitmap	66	109	71
Glucose-NH2	10mg PVP(130k)	100	middle	CuO	220	100	150	Bitmap	60	100	59
Glucose-NH2	10mg PVP(130k)	100	middle	CuO	220	30	150	Filled	200	0	0
Glucose-NH2	10mg PVP(130k)	100	middle	CuO	220	40	150	Filled	514	260	660
Glucose-NH2	10mg PVP(130k)	100	middle	CuO	220	50	150	Filled	2300	5400	5000
Glucose-NH2	10mg PVP(130k)	100	middle	CuO	220	60	150	Filled	1600	2000	2600
Glucose-NH2	10mg PVP(130k)	100	middle	CuO	220	70	150	Filled	550	600	470
Glucose-NH2	10mg PVP(130k)	100	middle	CuO	220	80	150	Filled	160	192	156
Glucose-NH2	10mg PVP(130k)	100	middle	CuO	220	90	150	Filled	125	172	123
Glucose-NH2	10mg PVP(130k)	100	middle	CuO	220	100	150	Filled	100	133	87
Glucose-NH2	10mg PVP(130k)	100	middle	CuO	220	30	100	Filled	160	0	0
Glucose-NH2	10mg PVP(130k)	100	middle	CuO	220	50	100	Filled	1400	2000	1200
Glucose-NH2	10mg PVP(130k)	100	middle	CuO	220	60	100	Filled	350	427	329
Glucose-NH2	10mg PVP(130k)	100	middle	CuO	220	70	100	Filled	125	168	180
Glucose-NH2	10mg PVP(130k)	100	middle	CuO	220	80	100	Filled	50	102	60
Glucose-NH2	10mg PVP(130k)	100	middle	CuO	220	90	100	Filled	20	100	50
Glucose-NH2	10mg PVP(130k)	100	middle	CuO	220	100	100	Filled	20	86	40
Glucose-NH2	10mg PVP(130k)	100	middle	CuO	220	30	50	Filled	12	60	120
Glucose-NH2	10mg PVP(130k)	100	middle	CuO	220	40	50	Filled	2150	2800	2100
Glucose-NH2	10mg PVP(130k)	100	middle	CuO	220	50	50	Filled	35	280	200
Glucose-NH2	10mg PVP(130k)	100	middle	CuO	220	60	50	Filled	32	80	50
Glucose-NH2	10mg PVP(130k)	100	middle	CuO	220	70	50	Filled	26	56	30
Glucose-NH2	10mg PVP(130k)	100	middle	CuO	220	80	50	Filled	17	35	5
Glucose-NH2	10mg PVP(130k)	100	middle	CuO	220	90	50	Filled	15	30	5
Glucose-NH2	10mg PVP(130k)	100	middle	CuO	220	100	50	Filled	15	25	5
Glucose-NH2	10mg PVP(130k)	100	middle	CuO	220	30	30	Filled	350	680	1000
Glucose-NH2	10mg PVP(130k)	100	middle	CuO	220	40	30	Filled	1000	1180	800
Glucose-NH2	10mg PVP(130k)	100	middle	CuO	220	50	30	Filled	30	70	50
Glucose-NH2	10mg PVP(130k)	100	middle	CuO	220	60	30	Filled	26	50	36
Glucose-NH2	10mg PVP(130k)	100	middle	CuO	220	70	30	Filled	11	30	30
Glucose-NH2	10mg PVP(130k)	100	middle	CuO	220	80	30	Filled	10	28	20
Glucose-NH2	10mg PVP(130k)	100	middle	CuO	220	90	30	Filled	5	26	10
Glucose-NH2	10mg PVP(130k)	100	middle	CuO	220	100	30	Filled	5	36	5
Glucose-NH2	10mg PVP(130k)	100	low	CuO	186	30	150	Filled	52	0	0
Glucose-NH2	10mg PVP(130k)	100	low	CuO	186	40	150	Filled	110	0	0
Glucose-NH2	10mg PVP(130k)	100	low	CuO	186	50	150	Filled	86	0	0
Glucose-NH2	10mg PVP(130k)	100	low	CuO	186	60	150	Filled	200	385	685
Glucose-NH2	10mg PVP(130k)	100	low	CuO	186	70	150	Filled	1200	5000	5000
Glucose-NH2	10mg PVP(130k)	100	low	CuO	186	80	150	Filled	4000	10000	7500
Glucose-NH2	10mg PVP(130k)	100	low	CuO	186	90	150	Filled	3000	3000	3000
Glucose-NH2	10mg PVP(130k)	100	low	CuO	186	100	150	Filled	2000	1700	2000
Glucose-NH2	10mg PVP(130k)	100	low	CuO	186	30	100	Filled	60	240	227
Glucose-NH2	10mg PVP(130k)	100	low	CuO	186	40	100	Filled	60	120	120
Glucose-NH2	10mg PVP(130k)	100	low	CuO	186	50	100	Filled	60	116	130
Glucose-NH2	10mg PVP(130k)	100	low	CuO	186	60	100	Filled	2000	5200	7000
Glucose-NH2	10mg PVP(130k)	100	low	CuO	186	70	100	Filled	3500	7500	6000
Glucose-NH2	10mg PVP(130k)	100	low	CuO	186	80	100	Filled	1550	2000	1460
Glucose-NH2	10mg PVP(130k)	100	low	CuO	186	90	100	Filled	600	730	550
Glucose-NH2	10mg PVP(130k)	100	low	CuO	186	100	100	Filled	1000	730	400
Glucose-NH2	10mg PVP(130k)	100	low	CuO	186	30	50	Filled	37	0	0
Glucose-NH2	10mg PVP(130k)	100	low	CuO	186	40	50	Filled	50	40	22
Glucose-NH2	10mg PVP(130k)	100	low	CuO	186	50	50	Filled	1500	4000	4600
Glucose-NH2	10mg PVP(130k)	100	low	CuO	186	60	50	Filled	1480	2050	1650
Glucose-NH2	10mg PVP(130k)	100	low	CuO	186	70	50	Filled	760	950	650
Glucose-NH2	10mg PVP(130k)	100	low	CuO	186	80	50	Filled	400	407	300
Glucose-NH2	10mg PVP(130k)	100	low	CuO	186	90	50	Filled	74	76	40
Glucose-NH2	10mg PVP(130k)	100	low	CuO	186	100	50	Filled	30	50	10
Glucose-NH2	10mg PVP(130k)	100	low	CuO	186	30	30	Filled	50	3	0
Glucose-NH2	10mg PVP(130k)	100	low	CuO	186	40	30	Filled	140	300	480
Glucose-NH2	10mg PVP(130k)	100	low	CuO	186	50	30	Filled	1450	2300	2150
Glucose-NH2	10mg PVP(130k)	100	low	CuO	186	60	30	Filled	620	750	580
Glucose-NH2	10mg PVP(130k)	100	low	CuO	186	70	30	Filled	260	300	230
Glucose-NH2	10mg PVP(130k)	100	low	CuO	186	80	30	Filled	60	90	32
Glucose-NH2	10mg PVP(130k)	100	low	CuO	186	90	30	Filled	10	20	5
Glucose-NH2	10mg PVP(130k)	100	low	CuO	186	100	30	Filled	10	36	5
Glucose-NH2	10mg PEG(20k)	100	middle	CuO	172	30	150	Filled	20	2	0
Glucose-NH2	10mg PEG(20k)	100	middle	CuO	172	40	150	Filled	200	650	1100
Glucose-NH2	10mg PEG(20k)	100	middle	CuO	172	50	150	Filled	360	550	450
Glucose-NH2	10mg PEG(20k)	100	middle	CuO	172	60	150	Filled	120	120	120
Glucose-NH2	10mg PEG(20k)	100	middle	CuO	172	70	150	Filled	30	52	30
Glucose-NH2	10mg PEG(20k)	100	middle	CuO	172	80	150	Filled	10	22	10
Glucose-NH2	10mg PEG(20k)	100	middle	CuO	172	90	150	Filled	10	10	5
Glucose-NH2	10mg PEG(20k)	100	middle	CuO	172	100	150	Filled	10	10	0
Glucose-NH2	10mg PEG(20k)	100	middle	CuO	172	30	100	Filled	5	16	11
Glucose-NH2	10mg PEG(20k)	100	middle	CuO	172	40	100	Filled	500	1150	1000
Glucose-NH2	10mg PEG(20k)	100	middle	CuO	172	50	100	Filled	100	128	100
Glucose-NH2	10mg PEG(20k)	100	middle	CuO	172	60	100	Filled	10	33	5
Glucose-NH2	10mg PEG(20k)	100	middle	CuO	172	70	100	Filled	5	12	0
Glucose-NH2	10mg PEG(20k)	100	middle	CuO	172	80	100	Filled	2	5	0
Glucose-NH2	10mg PEG(20k)	100	middle	CuO	172	90	100	Filled	0	5	0
Glucose-NH2	10mg PEG(20k)	100	middle	CuO	172	100	100	Filled	0	5	0
Glucose-NH2	10mg PEG(20k)	100	middle	CuO	172	30	50	Filled	2	200	360
Glucose-NH2	10mg PEG(20k)	100	middle	CuO	172	40	50	Filled	21	80	52
Glucose-NH2	10mg PEG(20k)	100	middle	CuO	172	50	50	Filled	2	16	0
Glucose-NH2	10mg PEG(20k)	100	middle	CuO	172	60	50	Filled	2	10	0
Glucose-NH2	10mg PEG(20k)	100	middle	CuO	172	70	50	Filled	2	5	0
Glucose-NH2	10mg PEG(20k)	100	middle	CuO	172	80	50	Filled	2	5	0
Glucose-NH2	10mg PEG(20k)	100	middle	CuO	172	90	50	Filled	0	5	0
Glucose-NH2	10mg PEG(20k)	100	middle	CuO	172	100	50	Filled	0	5	0
Glucose-NH2	10mg PEG(20k)	100	middle	CuO	172	30	30	Filled	310	1000	1000
Glucose-NH2	10mg PEG(20k)	100	middle	CuO	172	40	30	Filled	20	20	0
Glucose-NH2	10mg PEG(20k)	100	middle	CuO	172	50	30	Filled	10	7	0
Glucose-NH2	10mg PEG(20k)	100	middle	CuO	172	60	30	Filled	5	5	0
Glucose-NH2	10mg PEG(20k)	100	middle	CuO	172	70	30	Filled	5	5	0
Glucose-NH2	10mg PEG(20k)	100	middle	CuO	172	80	30	Filled	5	0	0
Glucose-NH2	10mg PEG(20k)	100	middle	CuO	172	90	30	Filled	0	0	0
Glucose-NH2	10mg PEG(20k)	100	middle	CuO	172	100	30	Filled	0	0	0
Glucose-NH2	10mg PEG(20k)	100	low	CuO	195	30	150	Filled	0	10	0
Glucose-NH2	10mg PEG(20k)	100	low	CuO	195	40	150	Filled	0	10	0
Glucose-NH2	10mg PEG(20k)	100	low	CuO	195	50	150	Filled	0	10	0
Glucose-NH2	10mg PEG(20k)	100	low	CuO	195	60	150	Filled	320	300	600
Glucose-NH2	10mg PEG(20k)	100	low	CuO	195	70	150	Filled	400	750	1800
Glucose-NH2	10mg PEG(20k)	100	low	CuO	195	80	150	Filled	500	500	800
Glucose-NH2	10mg PEG(20k)	100	low	CuO	195	90	150	Filled	280	380	300
Glucose-NH2	10mg PEG(20k)	100	low	CuO	195	100	150	Filled	120	200	60
Glucose-NH2	10mg PEG(20k)	100	low	CuO	195	30	100	Filled	0	3	0
Glucose-NH2	10mg PEG(20k)	100	low	CuO	195	40	100	Filled	0	3	0
Glucose-NH2	10mg PEG(20k)	100	low	CuO	195	50	100	Filled	300	170	320
Glucose-NH2	10mg PEG(20k)	100	low	CuO	195	60	100	Filled	760	1350	1100
Glucose-NH2	10mg PEG(20k)	100	low	CuO	195	70	100	Filled	300	400	270
Glucose-NH2	10mg PEG(20k)	100	low	CuO	195	80	100	Filled	250	260	160
Glucose-NH2	10mg PEG(20k)	100	low	CuO	195	90	100	Filled	30	67	50
Glucose-NH2	10mg PEG(20k)	100	low	CuO	195	100	100	Filled	10	40	40
Glucose-NH2	10mg PEG(20k)	100	low	CuO	195	30	50	Filled	5	3	0
Glucose-NH2	10mg PEG(20k)	100	low	CuO	195	40	50	Filled	80	50	75
Glucose-NH2	10mg PEG(20k)	100	low	CuO	195	50	50	Filled	400	800	800
Glucose-NH2	10mg PEG(20k)	100	low	CuO	195	60	50	Filled	100	200	100
Glucose-NH2	10mg PEG(20k)	100	low	CuO	195	70	50	Filled	20	40	23
Glucose-NH2	10mg PEG(20k)	100	low	CuO	195	80	50	Filled	5	26	5
Glucose-NH2	10mg PEG(20k)	100	low	CuO	195	90	50	Filled	5	5	2
Glucose-NH2	10mg PEG(20k)	100	low	CuO	195	100	50	Filled	5	5	0
Glucose-NH2	10mg PEG(20k)	100	low	CuO	195	30	30	Filled	10	6	0
Glucose-NH2	10mg PEG(20k)	100	low	CuO	195	40	30	Filled	200	300	520
Glucose-NH2	10mg PEG(20k)	100	low	CuO	195	50	30	Filled	150	300	260
Glucose-NH2	10mg PEG(20k)	100	low	CuO	195	60	30	Filled	18	50	24
Glucose-NH2	10mg PEG(20k)	100	low	CuO	195	70	30	Filled	9	9	0
Glucose-NH2	10mg PEG(20k)	100	low	CuO	195	80	30	Filled	5	7	0
Glucose-NH2	10mg PEG(20k)	100	low	CuO	195	90	30	Filled	0	5	0
Glucose-NH2	10mg PEG(20k)	100	low	CuO	195	100	30	Filled	0	2	0
Glucose-NH2	No	100	middle	CuO	226	30	150	Filled	5	7	0
Glucose-NH2	No	100	middle	CuO	226	40	150	Filled	52	300	700
Glucose-NH2	No	100	middle	CuO	226	50	150	Filled	550	1450	1650
Glucose-NH2	No	100	middle	CuO	226	60	150	Filled	200	350	220
Glucose-NH2	No	100	middle	CuO	226	70	150	Filled	70	147	68
Glucose-NH2	No	100	middle	CuO	226	80	150	Filled	20	35	20
Glucose-NH2	No	100	middle	CuO	226	90	150	Filled	15	20	7
Glucose-NH2	No	100	middle	CuO	226	100	150	Filled	10	25	5
Glucose-NH2	No	100	middle	CuO	226	30	100	Filled	5	16	5
Glucose-NH2	No	100	middle	CuO	226	40	100	Filled	600	1900	2000
Glucose-NH2	No	100	middle	CuO	226	50	100	Filled	350	353	257
Glucose-NH2	No	100	middle	CuO	226	60	100	Filled	100	100	80
Glucose-NH2	No	100	middle	CuO	226	70	100	Filled	7	20	0
Glucose-NH2	No	100	middle	CuO	226	80	100	Filled	5	10	0
Glucose-NH2	No	100	middle	CuO	226	90	100	Filled	2	5	0
Glucose-NH2	No	100	middle	CuO	226	100	100	Filled	2	5	0
Glucose-NH2	No	100	middle	CuO	226	30	50	Filled	17	150	260
Glucose-NH2	No	100	middle	CuO	226	40	50	Filled	280	470	380
Glucose-NH2	No	100	middle	CuO	226	50	50	Filled	27	45	15
Glucose-NH2	No	100	middle	CuO	226	60	50	Filled	4	10	0
Glucose-NH2	No	100	middle	CuO	226	70	50	Filled	5	5	0
Glucose-NH2	No	100	middle	CuO	226	80	50	Filled	5	5	0
Glucose-NH2	No	100	middle	CuO	226	90	50	Filled	5	5	0
Glucose-NH2	No	100	middle	CuO	226	100	50	Filled	5	5	0
[truncated: 624 more rows]

## Sheet: Figure 3d
ID	Equivalent radius
1	7.43984
2	3.78178
3	2.5966
4	4.33417
5	6.375
6	4.80432
7	4.92017
8	4.27314
9	3.93311
10	3.47111
11	6.41426
12	4.70177
13	4.33619
14	3.3286
15	6.12754
16	4.18479
17	2.63675
18	2.23798
19	2.25746
20	4.58994
21	6.73869
22	3.94349
23	7.17176
24	2.8259
25	3.20349
26	5.8796
27	4.26562
28	5.44988
29	5.64404
30	1.72543
31	4.40498
32	4.18061
33	2.78847
34	5.14236
35	3.19253
36	7.18762
37	5.32802
38	2.51436
39	1.54894
40	2.55581
41	9.73538
42	1.50885
43	4.32676
44	5.46913
45	4.97621
46	3.81712
47	7.51634
48	2.37835
49	5.19993
50	7.19857
51	6.58756
52	4.47988
53	6.95859
54	3.99861
55	5.22848
56	10.7273
57	8.21968
58	3.59503
59	5.44184
60	6.06145
61	6.12039
62	2.62009
63	5.88555
64	2.9591
65	6.62864
66	3.81253
67	3.66259
68	1.91771
69	3.67929
70	3.60961
71	6.54087
72	2.07559
73	4.20775
74	4.21606
75	3.46858
76	2.7664
77	2.53862
78	5.75009
79	3.60718
80	3.40489
81	7.96431
82	10.8224
83	3.78487
84	5.0461
85	1.50885
86	3.60233
87	4.54392
88	5.84824
89	1.50885
90	3.47867
91	4.94089
92	5.64714
93	5.54228
94	3.78718
95	5.13554
96	4.31257
97	6.09028
98	2.12561
99	5.14066
100	3.48118
101	4.37506
102	5.6904
103	4.18061
104	4.38306
105	5.93149
106	2.55238
107	12.1157
108	3.59015
109	1.84321
110	5.89744
111	1.87772
112	3.66498
113	3.82857
114	4.41887
115	4.42877
116	2.99732
117	6.4288
118	3.34783
119	2.97974
120	4.11942
121	4.82614
122	6.97368
123	4.16171
124	5.35915
125	4.71788
126	3.69354
127	3.66498
128	6.37958
129	6.4056
130	3.24153
131	8.14585
132	9.83115
133	6.83801
134	4.04867
135	6.75426
136	2.99732
137	2.97091
138	6.20987
139	1.50885
140	2.51436
141	3.96121
142	2.80724
143	2.55581
144	3.71953
145	6.00922
146	2.94724
147	3.46606
148	5.85273
149	5.36894
150	5.67961
151	8.2823
152	3.09222
153	3.01479
154	4.65435
155	1.50885
156	8.71402
157	5.93002
158	9.57577
159	3.98325
160	7.27721
161	7.05482
162	6.17736
163	5.5785
164	3.54104
165	6.1118
166	3.6386
167	3.37389
168	1.54894
169	8.43628
170	5.78955
171	3.35045
172	4.86049
173	4.54585
174	6.22677
175	6.21128
176	6.67734
177	2.70559
178	6.74518
179	5.02349
180	7.07218
181	5.27516
182	3.44579
183	9.90921
184	5.03568
185	3.87404
186	5.18475
187	5.50105
188	9.38551
189	7.14975
190	3.62172
191	2.25746
192	5.6827
193	2.17448
194	5.12189
195	3.6386
196	6.18019
197	2.74734
198	3.13999
199	2.37835
200	4.76589
201	4.99553
202	3.60961
203	3.89433
204	5.64404
205	4.64305
206	5.45951
207	7.5303
208	4.45046
209	10.1932
210	3.98765
211	2.59322
212	6.4952
213	7.05482
214	3.92122
215	3.43561
216	7.25673
217	4.43075
218	1.54894
219	6.32444
220	4.74194
221	3.57794
222	4.26356
223	1.91771
224	1.84321
225	4.42085
226	6.3078
227	7.11045
228	5.41603
229	6.38644
230	4.4544
231	2.36728
232	3.62172
233	2.97385
234	4.75117
235	3.78718
236	2.45444
237	3.60718
238	1.54894
239	3.71953
240	5.65334
241	6.73479
242	3.23341
243	5.21003
244	5.34606
245	5.51218
246	2.07559
247	2.0924
248	3.97886
249	4.98149
250	4.8946
251	3.40232
252	4.10451
253	2.30734
254	3.73128
255	3.83999
256	4.53235
257	5.34606
258	2.37835
259	2.36728
260	3.07803
261	10.9933
262	3.93237
263	5.80616
264	5.33787
265	5.37709
266	4.54392
267	4.94266
268	8.01145
269	7.87364
270	3.79872
271	2.66975
272	3.0206
273	6.29947
274	3.77792
275	8.62616
276	2.9768
277	5.05304
278	4.32676
279	2.58307
280	4.33889
281	2.70559
282	1.50885
283	1.54894
284	4.39901
285	6.38781
286	5.64559
287	4.48964
288	7.50934
289	1.50885
290	4.5823
291	2.07559
292	3.36869
293	5.37709
294	3.10916
295	2.07559
296	4.32878
297	3.3163
298	6.75426
299	3.24692
300	3.47867
301	5.08758
302	3.45087
303	2.42574
304	2.21833
305	2.8259
306	3.58771
307	3.59989
308	5.00603
309	6.13754
310	6.6392
311	4.44456
312	4.20775
313	4.10878
314	3.71953
315	3.5583
316	5.10305
317	1.29661
318	1.54894
319	5.59105
320	7.29764
321	7.52565
322	3.62172
323	3.19253
324	4.57465
325	4.43272
326	4.24504
327	5.77137
328	2.53862
329	3.94349
330	3.89433
331	7.37284
332	11.3816
333	4.11091
334	4.67125
335	8.03655
336	5.5407
337	5.31485
338	4.64493
339	6.55024
340	4.58994
341	4.81706
342	3.77792
343	4.55162
344	3.13999
345	6.91694
346	9.44503
347	3.3321
348	3.35828
349	6.44377
350	5.64404
351	6.61806
352	4.93025
353	6.28973
354	5.49787
355	6.41653
356	5.08414
357	5.42734
358	4.08098
359	2.6467
360	9.97702
361	3.79872
362	6.97493
363	4.16802
364	6.28416
365	5.16275
366	5.23015
367	8.90683
368	9.03276
369	7.17176
370	8.81294
371	3.60961
372	7.393
373	4.37506
374	2.78218
375	6.66815
376	5.91671
377	5.35097
378	6.91061
379	1.84321
380	4.21814
381	4.0248
382	3.87856
383	4.95151
384	4.19733
385	3.65301
386	3.47867
387	5.31815
388	1.91771
389	3.26307
390	14.3557
391	2.99147
392	4.32676
393	7.91579
394	10.9638
395	12.2993
396	5.70116
397	4.89817
398	5.6719
399	2.59322
400	5.09102
401	4.09383
402	4.58612
403	4.66937
404	6.25203
405	1.89475
406	2.78847
407	6.75556
408	2.8259
409	10.6938
410	5.28843
411	9.3425
412	4.08527
413	4.72159
414	6.50732
415	6.56092
416	8.26536
417	3.87329
418	4.53235
419	6.26043
420	8.69894
421	4.0335
422	4.97797
423	1.84321
424	4.66374
425	4.90889
426	6.40424
427	4.71788
428	1.72543
429	6.20282
430	5.22178
431	5.13043
432	10.3026
433	8.37795
434	4.21814
435	5.36731
436	3.60961
437	4.21191
438	3.86499
439	3.58283
440	2.9591
441	1.50885
442	5.47073
443	4.05946
444	7.53844
445	7.67085
446	5.56436
447	5.92411
448	9.05889
449	10.1777
450	5.89447
451	9.90214
452	7.23376
453	3.86499
454	5.3901
455	9.31058
456	2.53862
457	7.664
458	4.66562
459	2.90836
460	2.73136
461	4.97797
462	9.17701
463	3.10635
464	3.31894
465	7.90472
466	4.11304
467	3.62172
468	5.81521
469	5.45149
470	3.01479
471	8.22394
472	15.356
473	4.93202
474	6.27858
475	8.05396
476	5.40632
477	4.16592
478	5.75162
479	5.4883
480	5.15427
481	8.45597
482	4.04867
483	3.60233
484	5.17968
485	9.18083
486	1.50885
487	8.78508
488	4.81342
489	8.95096
490	8.19301
491	4.27791
492	4.33687
493	4.72344
494	1.50885
495	3.07803
496	8.21009
497	7.07713
498	5.37057
499	9.32279
500	6.6852
501	6.36996
502	5.61137
503	5.30661
504	6.03539
505	4.27587
506	5.27018
507	3.51124
508	7.52332
509	2.9591
510	4.56699
511	4.7952
512	4.40498
513	10.2728
514	5.66572
515	11.41
516	6.60349
517	2.40762
518	9.67402
519	4.4544
520	3.96121
521	4.675
522	12.3957
523	4.58039
524	2.43654
525	4.33485
526	8.0311
527	4.43075
528	7.56858
529	4.81706
530	8.80001
531	9.13685
532	7.68796
533	4.01827
534	4.11942
535	4.65247
536	3.60233
537	4.94266
538	10.3847
539	1.84321
540	4.80614
541	8.29708
542	3.88082
543	3.57794
544	3.65541
545	3.8763
546	3.33998
547	5.45309
548	6.42608
549	5.46752
550	4.89996
551	8.18017
552	6.12611
553	10.0557
554	5.83775
555	5.57222
556	3.45087
557	5.66418
558	5.76074
559	1.50885
560	5.87662
561	4.30241
562	2.55238
563	3.0437
564	3.23882
565	9.62775
566	10.8013
567	6.80849
568	4.59375
569	9.95858
570	6.02668
571	4.58994
572	5.57379
573	4.33889
574	7.04861
575	6.2352
576	5.89447
577	5.22513
578	5.59105
579	4.28201
580	6.47089
581	3.01479
582	10.2813
583	2.55581
584	10.0435
585	6.25063
586	11.0188
587	8.05505
588	8.29497
589	4.05946
590	6.25343
591	7.59975
592	10.9814
593	3.32245
594	5.59105
595	4.76221
596	12.4465
597	8.24627
598	6.14467
599	10.6355
600	2.70559
601	6.33827
602	5.03394
603	5.01826
604	9.79992
605	7.52914
606	4.86409
607	3.04082
608	4.85328
609	6.19293
610	2.80412
611	9.15695
612	4.82432
613	2.38448
614	2.59322
615	1.50885
616	7.81448
617	9.35187
618	8.48285
619	3.38684
620	12.5537
621	5.01128
622	5.2735
623	4.89817
624	3.79411
625	6.20423
626	4.59375
627	9.31434
628	6.89031
629	5.76834
630	3.11479
631	2.72172
632	3.73128
633	5.25521
634	4.02045
635	5.02349
636	2.98854
637	6.04844
638	4.20983
639	4.75853
640	5.54386
641	9.48758
642	1.50885
643	6.56493
644	5.94476
645	4.73085
646	1.79508
647	2.65
648	2.89326
649	4.5188
650	9.62684
651	6.35069
652	4.18688
653	5.15596
654	5.15427
655	3.10635
656	6.39603
657	4.43075
658	7.94229
659	6.56893
660	3.7756
661	3.2144
662	1.50885
663	5.44827
664	1.54894
665	6.57825
666	5.31815
667	5.16445
668	3.81712
669	4.66374
670	7.02248
671	5.29174
672	4.71416
673	1.89475
674	5.12189
675	3.59259
676	1.89475
677	3.57794
678	5.03742
679	6.87632
680	1.54894
681	5.29174
682	4.03567
683	4.04867
684	3.19528
685	4.93735
686	8.99098
687	4.35902
688	3.45087
689	2.5966
690	6.12754
691	5.47233
692	5.20162
693	5.21339
694	2.82176
695	5.57379
696	2.07559
697	2.62009
698	5.56121
699	3.8491
700	7.74243
701	1.89475
702	4.44456
703	5.28511
704	3.76399
705	4.37906
706	4.49354
707	2.53862
708	4.23471
709	3.9078
710	4.08527
711	2.36728
712	1.89475
713	9.98492
714	4.60898
715	7.77065
716	4.42877
717	2.05439
718	4.49354
719	4.4544
720	7.59975
721	3.49875
722	3.59259
723	8.78607
724	7.91025
725	4.38106
726	8.60176
727	7.68909
728	4.38306
729	4.67687
730	2.90836
731	9.17033
732	9.62047
733	4.12791
734	6.18585
735	3.99642
736	6.0629
737	5.45149
738	2.07559
739	9.68126
740	8.23458
741	2.07559
742	5.5947
743	4.88744
744	6.21973
745	4.03133
746	4.60137
747	5.0565
748	6.73869
749	5.5106
750	2.99439
751	4.90889
752	3.46353
753	6.73739
754	2.38937
755	7.88364
756	10.5104
757	4.7952
758	7.0511
759	7.51866
760	4.03133
761	4.07239
762	4.42877
763	4.87129
764	5.16445
765	3.32948
766	3.36609
767	10.4402
768	2.97974
769	7.78304
770	4.0335
771	9.82313
772	10.4007
773	1.89475
774	3.53113
775	7.91579
776	3.60233
777	5.34606
778	7.87364
779	5.57222
780	6.98873
781	3.00315
782	12.4858
783	5.30826
784	6.41653
785	5.86618
786	4.32676
787	4.80614
788	3.32948
789	3.81712
790	1.50885
791	7.99175
792	3.80333
793	5.51853
794	6.24362
795	2.19053
796	4.20566
797	6.47494
798	10.8345
799	12.3285
800	8.47976
801	2.37835
802	3.35306
803	6.85208
804	4.78606
805	4.18688
806	5.34279
807	5.23183
808	5.57065
809	9.1119
810	6.32582
811	4.08741
812	5.10133
813	8.96171
814	3.92271
815	3.17603
816	4.37706
817	6.85208
818	5.03568
819	7.9709
820	4.33081
821	4.68996
822	6.73869
823	5.38523
824	9.40322
825	4.73085
826	7.07094
827	7.19736
828	3.74767
829	9.13302
830	4.06354
831	8.709
832	2.70559
833	3.9078
834	6.4288
835	6.65369
836	1.85898
837	8.38109
838	7.04737
839	8.62819
840	4.91245
841	6.35345
842	2.59322
843	1.84321
844	8.39048
845	5.6254
846	2.10075
847	4.94266
848	6.06001
849	4.20983
850	4.97797
851	6.45191
852	3.3163
853	1.29661
854	6.03249
855	10.919
856	4.61277
857	7.03618
858	4.90889
859	8.47253
860	4.4701
861	6.78401
862	4.39503
863	3.8217
864	4.18479
865	3.33998
866	5.78047
867	5.71649
868	7.91468
869	4.3409
870	4.401
871	5.83024
872	6.77756
873	2.79787
874	5.76682
875	3.37648
876	9.10613
877	2.18386
878	10.4946
879	1.72543
880	7.46373
881	4.51104
882	2.76956
883	2.80724
884	4.20775
885	8.35597
886	5.34606
887	7.83686
888	3.17328
889	8.78906
890	6.31058
891	3.73128
892	5.05131
893	5.47073
894	5.07897
895	7.29163
896	3.30925
897	5.26187
898	5.75922
899	5.44988
900	3.2818
901	3.94571
902	6.43561
903	6.04699
904	4.57656
905	4.07454
906	6.0629
907	6.479
908	5.20162
909	8.02346
910	6.09028
911	6.96614
912	4.06378
913	4.3146
914	4.27791
915	5.60825
916	4.08098
917	4.81888
918	8.63326
919	10.8191
920	4.85328
921	6.65237
922	6.33274
923	8.08434
924	8.57525
925	7.7107
926	7.0796
927	7.23376
928	3.19528
929	4.71045
930	7.76389
931	9.74706
932	3.31894
933	4.07239
934	15.6407
935	4.70301
936	3.34522
937	6.53953
938	3.38425
939	9.37711
940	6.5849
941	6.48575
942	9.70385
943	3.959
944	5.83024
945	8.21436
946	2.94724
947	5.79862
948	9.28798
949	6.70351
950	4.03784
951	3.97665
952	2.5966
953	6.98873
954	3.49791
955	5.83925
956	6.14894
957	7.25673
958	4.9338
959	6.91188
960	11.8939
961	7.70843
962	11.7129
963	6.32721
964	7.82567
965	9.4441
966	2.57628
967	6.21128
968	6.85974
969	3.5583
970	14.5388
971	2.55238
972	4.6355
973	6.92833
974	5.04263
975	7.70047
976	6.12039
977	6.02232
978	5.68732
979	7.90361
980	8.36959
981	7.41429
982	2.60445
983	7.0635
984	5.08414
985	5.44023
986	2.78218
987	5.18982
988	3.25231
989	6.01068
990	5.36731
991	5.16614
992	2.59997
993	4.31257
994	5.16275
995	5.95065
996	6.81877
997	6.73999
998	6.6852
999	3.94793
1000	6.38918
1001	7.83127
1002	3.76166
1003	3.01189
1004	4.40895
1005	6.50059
1006	5.10133
1007	3.14834
1008	6.39877
1009	7.98627
1010	5.77895
1011	6.26742
1012	6.19999
1013	5.48032
1014	4.70859
1015	4.00955
1016	5.02349
1017	3.45087
1018	1.50885
1019	4.40498
1020	9.51247
1021	9.52167
1022	4.99903
1023	3.19528
1024	5.62851
1025	3.0206
1026	7.30243
1027	1.89475
1028	1.29661
1029	2.60333
1030	4.32878
1031	10.8563
1032	6.32859
1033	3.61204
1034	4.39104
1035	5.44184
1036	3.70537
1037	4.10878
1038	4.69369
1039	4.7952
1040	4.18479
1041	2.49338
1042	9.02791
1043	5.33623
1044	1.54894
1045	8.08109
1046	9.18655
1047	5.21003
1048	7.26999
1049	4.01391
1050	5.70116
1051	1.50885
1052	7.17909
1053	6.78014
1054	6.4952
1055	6.40697
1056	4.38506
1057	2.04585
1058	6.22114
1059	13.8446
1060	4.93912
1061	6.02959
1062	2.70559
1063	2.55581
1064	5.52329
1065	6.12754
1066	4.42283
1067	2.17448
1068	1.50885
1069	7.78191
1070	5.76378
1071	4.58803
1072	4.01827
1073	1.84321
1074	6.19999
1075	6.50866
1076	4.81706
1077	9.08399
1078	3.59259
1079	3.34783
1080	7.393
1081	5.45791
1082	5.11333
1083	3.94127
1084	4.36905
1085	3.49374
1086	8.76312
1087	3.97225
1088	2.36728
1089	2.52825
1090	5.21003
1091	3.09222
1092	4.95151
1093	5.54386
1094	3.98472
1095	3.43561
1096	4.32878
1097	6.44648
1098	5.85273
1099	6.81492
1100	4.27791
1101	4.401
1102	5.57274
1103	5.87215
1104	5.31595
1105	7.41311
1106	3.97445
1107	5.90585
1108	3.78949
1109	4.28337
1110	3.54763
1111	3.17603
1112	4.95387
1113	5.05939
1114	4.23195
1115	3.65301
1116	3.79411
1117	2.97582
1118	2.95515
1119	1.50885

## Sheet: Figure 3e
Degree	Percent
0	100
0.25	0
0.5	14.3486
0.75	30.1644
1	25.7996
1.25	33.2054
1.5	39.8949
1.75	52.0954
2	53.2415
2.25	38.5904
2.5	56.1278
2.75	39.1362
3	39.2656
3.25	46.2575
3.5	47.6143
3.75	38.3436
4	39.0808
4.25	34.8168
4.5	53.6256
4.75	31.6823
5	25.3433
5.25	51.1588
5.5	49.1438
5.75	48.182
6	42.8945
6.25	52.7762
6.5	38.5063
6.75	43.9502
7	30.9845
7.25	48.2172
7.5	44.1014
7.75	41.9548
8	32.8044
8.25	41.5375
8.5	32.7569
8.75	41.2489
9	46.3261
9.25	33.6941
9.5	40.641
9.75	30.2514
10	32.0283
10.25	41.5333
10.5	35.367
10.75	38.2329
11	44.2047
11.25	53.0997
11.5	23.9193
11.75	34.7008
12	36.9059
12.25	38.1976
12.5	39.5452
12.75	27.8513
13	39.9238
13.25	40.3212
13.5	36.8017
13.75	33.8593
14	61.3932
14.25	26.4518
14.5	38.7384
14.75	38.152
15	50.7901
15.25	36.7741
15.5	27.7148
15.75	36.9635
16	32.7926
16.25	42.475
16.5	39.2686
16.75	38.9362
17	47.3116
17.25	45.2059
17.5	35.2636
17.75	41.3031
18	40.6497
18.25	20.7036
18.5	59.4743
18.75	29.2576
19	35.6357
19.25	30.6395
19.5	30.4839
19.75	30.7869
20	38.9182
20.25	26.2523
20.5	28.0553
20.75	32.363
21	34.1088
21.25	35.051
21.5	26.3297
21.75	43.0266
22	28.8055
22.25	36.6397
22.5	40.874
22.75	31.8363
23	32.9927
23.25	50.9866
23.5	34.5674
23.75	39.9947
24	38.297
24.25	37.4672
24.5	42.0485
24.75	25.099
25	30.2547
25.25	26.1778
25.5	37.4365
25.75	34.4296
26	24.0175
26.25	19.0563
26.5	68.5856
26.75	13.6769
27	24.6707
27.25	26.7971
27.5	31.1846
27.75	34.9176
28	41.639
28.25	40.7514
28.5	37.267
28.75	34.9535
29	43.5625
29.25	29.5948
29.5	35.1921
29.75	43.1217
30	32.4936
30.25	35.1399
30.5	32.5325
30.75	26.1057
31	55.6054
31.25	27.4693
31.5	52.6713
31.75	28.2545
32	31.9772
32.25	32.6159
32.5	38.1249
32.75	31.4713
33	29.5575
33.25	31.2723
33.5	18.2804
33.75	54.4136
34	27.5288
34.25	32.6713
34.5	33.9331
34.75	31.1853
35	30.4302
35.25	29.8619
35.5	21.2693
35.75	26.0511
36	28.7228
36.25	26.142
36.5	28.2833
36.75	42.0442
37	18.8207
37.25	17.7629
37.5	28.396
37.75	34.4911
38	26.0692
38.25	24.7069
38.5	22.8366
38.75	47.1319
39	34.3115
39.25	38.8247
39.5	30.8879
39.75	41.4295
40	26.9446
40.25	33.4779
40.5	37.0871
40.75	24.3458
41	29.3319
41.25	31.8221
41.5	27.6714
41.75	25.0271
42	29.976
42.25	35.0566
42.5	30.6075
42.75	39.6219
43	26.2153
43.25	38.53
43.5	43.7135
43.75	25.8107
44	31.4203
44.25	23.1013
44.5	17.9082
44.75	6.86775
45	71.787
45.25	7.85021
45.5	16.2104
45.75	21.2365
46	27.05
46.25	24.8456
46.5	31.0418
46.75	36.9652
47	25.1224
47.25	22.1129
47.5	30.8538
47.75	30.1678
48	26.5218
48.25	28.4249
48.5	27.5835
48.75	26.0969
49	20.9426
49.25	21.6569
49.5	29.5201
49.75	25.4569
50	27.9558
50.25	42.3653
50.5	20.9479
50.75	31.9269
51	31.4443
51.25	40.9659
51.5	16.7347
51.75	29.3692
52	18.9506
52.25	37.7911
52.5	32.0922
52.75	26.9763
53	17.0294
53.25	40.5036
53.5	33.1995
53.75	24.7491
54	28.6143
54.25	30.8758
54.5	39.9357
54.75	30.5675
55	33.2736
55.25	36.5621
55.5	30.0932
55.75	25.4713
56	18.1863
56.25	60.7667
56.5	17.6434
56.75	27.7254
57	23.3878
57.25	31.7406
57.5	29.0779
57.75	34.4294
58	41.9065
58.25	25.5213
58.5	40.8007
58.75	26.9151
59	52.4569
59.25	26.705
59.5	27.0871
59.75	31.712
60	27.8887
60.25	44.1714
60.5	21.9696
60.75	32.4607
61	48.9722
61.25	25.1416
61.5	32.1855
61.75	36.3044
62	36.0645
62.25	25.171
62.5	26.2112
62.75	23.0182
63	17.9646
63.25	8.06453
63.5	70.3717
63.75	13.0988
64	19.259
64.25	31.7498
64.5	22.8872
64.75	31.4363
65	24.0646
65.25	30.388
65.5	28.2232
65.75	22.8966
66	35.5127
66.25	30.4253
66.5	24.4891
66.75	27.6862
67	22.9667
67.25	18.5378
67.5	37.9719
67.75	19.0497
68	17.6395
68.25	35.3599
68.5	17.556
68.75	25.7662
69	34.1636
69.25	22.5757
69.5	25.4902
69.75	17.0761
70	25.6776
70.25	25.9989
70.5	19.0541
70.75	29.1315
71	20.0231
71.25	18.182
71.5	47.684
71.75	11.2629
72	26.4307
72.25	27.516
72.5	19.722
72.75	16.5947
73	39.3034
73.25	29.9029
73.5	28.3039
73.75	23.6313
74	31.3742
74.25	20.8045
74.5	23.4151
74.75	29.0721
75	25.7326
75.25	23.5897
75.5	24.2607
75.75	16.099
76	40.7388
76.25	22.2802
76.5	25.0296
76.75	21.0843
77	29.8908
77.25	20.5147
77.5	29.4048
77.75	19.1626
78	31.1212
78.25	20.8898
78.5	15.3914
78.75	35.9097
79	24.5992
79.25	22.1752
79.5	20.3051
79.75	20.364
80	20.9754
80.25	26.7155
80.5	31.946
80.75	17.3449
81	19.4019
81.25	20.5199
81.5	19.6522
81.75	36.7485
82	16.1155
82.25	32.2785
82.5	33.665
82.75	43.7184
83	17.581
83.25	30.1937
83.5	25.92
83.75	32.0215
84	26.0837
84.25	27.7959
84.5	22.5329
84.75	30.3261
85	28.4369
85.25	24.7203
85.5	25.4214
85.75	16.1324
86	23.0782
86.25	23.7703
86.5	36.1932
86.75	24.1334
87	26.1275
87.25	17.9547
87.5	31.4231
87.75	23.9765
88	23.9341
88.25	25.3796
88.5	21.1269
88.75	21.6122
89	16.2377
89.25	16.8556
89.5	8.53163
89.75	0
90	65.5187
90.25	0
90.5	8.11149
90.75	18.5188
91	17.6029
91.25	23.8744
91.5	22.3923
91.75	24.4198
92	27.6479
92.25	23.0711
92.5	31.6496
92.75	20.7099
93	15.6895
93.25	30.3057
93.5	24.7316
93.75	33.196
94	28.6221
94.25	21.0845
94.5	27.0867
94.75	27.8215
95	23.6302
95.25	26.1083
95.5	23.5426
95.75	39.4445
96	34.9556
96.25	32.893
96.5	24.0877
96.75	29.4688
97	13.8982
97.25	30.0984
97.5	33.4665
97.75	22.0219
98	21.5983
98.25	29.6833
98.5	29.0411
98.75	23.0232
99	31.4405
99.25	16.8684
99.5	31.513
99.75	25.3224
100	22.2846
100.25	24.9104
100.5	24.1507
100.75	21.062
101	22.0499
101.25	46.3683
101.5	13.813
101.75	15.639
102	27.4098
102.25	21.4185
102.5	31.5818
102.75	23.1651
103	26.1617
103.25	23.4493
103.5	17.0294
103.75	17.01
104	40.0744
104.25	12.3463
104.5	20.5533
104.75	23.2718
105	26.4495
105.25	22.0191
105.5	21.9961
105.75	23.0908
106	29.3236
106.25	17.0739
106.5	29.8888
106.75	28.3461
107	28.5895
107.25	27.7722
107.5	15.5715
107.75	16.9094
108	16.5978
108.25	10.814
108.5	40.3915
108.75	14.2138
109	18.8134
109.25	19.5422
109.5	26.2777
109.75	28.0159
110	21.4563
110.25	22.1578
110.5	30.3905
110.75	21.1629
111	34.728
111.25	26.4756
111.5	22.4208
111.75	33.7766
112	19.8894
112.25	19.2057
112.5	31.8892
112.75	18.8736
113	21.9824
113.25	29.6486
113.5	21.5647
113.75	25.8419
114	23.7347
114.25	25.5747
114.5	28.0423
114.75	29.8294
115	23.9408
115.25	19.3913
115.5	20.623
115.75	26.5822
116	16.2699
116.25	11.728
116.5	60.8287
116.75	8.70764
117	17.6612
117.25	21.7377
117.5	22.7789
117.75	23.6791
118	25.9339
118.25	24.5182
118.5	26.8848
118.75	16.863
119	29.2522
119.25	17.1279
119.5	18.9879
119.75	31.0622
120	23.4743
120.25	23.3777
120.5	19.6999
120.75	14.5321
121	36.1973
121.25	18.158
121.5	29.5974
121.75	15.8265
122	21.5274
122.25	23.6322
122.5	21.0136
122.75	16.3676
123	23.0856
123.25	22.5458
123.5	13.3532
123.75	42.7961
124	21.03
124.25	17.5025
124.5	20.1181
124.75	29.5775
125	23.5793
125.25	25.2746
125.5	27.5457
125.75	23.8289
126	26.7988
126.25	28.2804
126.5	24.6083
126.75	34.207
127	14.2304
127.25	25.3765
127.5	25.2678
127.75	29.7774
128	23.8473
128.25	24.1173
128.5	14.5288
128.75	41.3896
129	28.7415
129.25	29.4972
129.5	19.7182
129.75	28.5478
130	22.9772
130.25	19.3484
130.5	24.2201
130.75	15.6145
131	21.6492
131.25	28.3931
131.5	19.4626
131.75	26.1225
132	31.3796
132.25	23.7343
132.5	24.8861
132.75	16.9113
133	22.5613
133.25	29.449
133.5	22.0217
133.75	19.9766
134	16.8108
134.25	16.664
134.5	12.5065
134.75	6.91526
135	60.2321
135.25	9.62861
135.5	12.8591
135.75	21.2352
136	22.8534
136.25	23.2484
136.5	27.4624
136.75	35.8765
137	20.5647
137.25	22.0673
137.5	23.8981
137.75	32.6664
138	21.8248
138.25	23.5507
138.5	21.3756
138.75	30.2234
139	25.1121
139.25	19.1218
139.5	20.2971
139.75	34.4537
140	28.6875
140.25	32.4504
140.5	24.7134
140.75	25.9664
141	29.8784
141.25	48.6368
141.5	16.5844
141.75	27.3059
142	19.497
142.25	34.7249
142.5	28.2728
142.75	23.8503
143	15.2766
143.25	47.561
143.5	27.1872
143.75	29.0158
144	28.6281
144.25	20.2165
144.5	26.1616
144.75	26.8417
145	32.5484
145.25	20.1491
145.5	30.0375
145.75	21.1595
146	20.2771
146.25	40.1185
146.5	14.3811
146.75	20.3677
147	29.7058
147.25	19.5172
147.5	26.323
147.75	22.0045
148	27.8202
148.25	19.7149
148.5	30.1988
148.75	23.9128
149	41.9837
149.25	18.5742
149.5	27.8454
149.75	23.179
150	27.5748
150.25	33.7845
150.5	23.1449
150.75	31.6684
151	38.2326
151.25	27.6602
151.5	37.0471
151.75	27.5646
152	25.1905
152.25	31.0191
152.5	24.755
152.75	28.9798
153	22.3452
153.25	12.2346
153.5	65.0695
153.75	14.3816
154	22.7105
154.25	36.8145
154.5	25.3307
154.75	27.1061
155	35.321
155.25	21.3288
155.5	35.0707
155.75	25.611
156	31.79
156.25	28.6309
156.5	23.2647
156.75	32.0583
157	22.5066
157.25	26.237
157.5	35.5836
157.75	22.0965
158	19.6379
158.25	39.9115
158.5	25.9528
158.75	34.9791
159	30.5071
159.25	28.5293
159.5	45.4476
159.75	24.3485
160	37.172
160.25	34.7908
160.5	32.6482
160.75	29.8759
161	26.4124
161.25	20.1997
161.5	60.631
161.75	13.6713
162	33.8239
162.25	34.9461
162.5	27.948
162.75	35.5604
163	41.4557
163.25	38.7683
163.5	33.2402
163.75	38.5301
164	36.3519
164.25	29.4894
164.5	30.8458
164.75	36.3365
165	33.4814
165.25	30.6806
165.5	33.8525
165.75	18.7242
166	46.2417
166.25	31.0149
166.5	37.597
166.75	34.6815
167	30.9166
167.25	27.9155
167.5	29.4285
167.75	28.1977
168	35.356
168.25	31.2048
168.5	19.5779
168.75	45.5966
169	31.8429
169.25	35.9531
169.5	29.9377
169.75	36.0159
170	30.8114
170.25	37.1374
170.5	44.8527
170.75	32.3478
171	33.6181
171.25	33.0803
171.5	32.356
171.75	45.458
172	29.0656
172.25	33.8652
172.5	51.4647
172.75	49.1104
173	35.1184
173.25	45.4065
173.5	34.0298
173.75	41.4811
174	61.2928
174.25	55.2886
174.5	38.4448
174.75	56.5669
175	42.3407
175.25	58.5176
175.5	55.8355
175.75	50.1909
176	47.7091
176.25	47.4882
176.5	31.0017
176.75	52.8486
177	49.1083
177.25	80.2041
177.5	92.4028
177.75	62.9406
178	44.7567
178.25	57.1919
178.5	57.8663
178.75	60.5417
179	35.3697
179.25	24.7835
179.5	16.4219
179.75	0
