# Supplementary material for: An all-in-one nanoprinting approach for the synthesis of a nanofilm library for unclonable anti-counterfeiting applications
Source: Nat Nanotechnol. 2023 Jun 5;18(9):1027–35. doi: 10.1038/s41565-023-01405-3 (PMC10501905; doi:10.1038/s41565-023-01405-3)
Supplement: Source Data Fig. 4 — (b) Original HD data, (c) inter- and intradevice HD, (e) similarity map from LoFTR on WLI measurement data. [file 41565_2023_1405_MOESM6_ESM.xlsx]

## Sheet: Figure 4b
FL (blue)	FL (green)	FL (red)	WLI
0.49489	0.48893	0.48394	0.48246
0.49013	0.49239	0.49665	0.48748
0.48667	0.48166	0.49076	0.49821
0.4817	0.49298	0.49218	0.49759
0.47887	0.48993	0.48547	0.49435
0.47302	0.49159	0.487	0.49492
0.46777	0.48155	0.49835	0.49719
0.49963	0.45699	0.49342	0.49873
0.49254	0.4958	0.47052	0.49643
0.49575	0.49772	0.48215	0.49268
0.48704	0.49633	0.47313	0.49313
0.49657	0.48037	0.49129	0.49665
0.49574	0.49341	0.4866	0.48909
0.48011	0.4995	0.49258	0.49728
0.49764	0.49831	0.49447	0.49321
0.49441	0.49587	0.4864	0.49858
0.49197	0.47148	0.48127	0.49815
0.49544	0.48646	0.49305	0.49141
0.49726	0.48813	0.48945	0.49682
0.48728	0.4501	0.48191	0.49843
0.48964	0.49632	0.48838	0.49969
0.47221	0.49265	0.48581	0.49199
0.4868	0.47502	0.49641	0.49984
0.48919	0.49411	0.47914	0.49295
0.48858	0.48797	0.49362	0.49715
0.49656	0.49579	0.49071	0.49346
0.48136	0.49606	0.48866	0.49656
0.49234	0.49961	0.47677	0.49695
0.49854	0.47995	0.4891	0.49584
0.48749	0.4807	0.47857	0.49647
0.48817	0.49706	0.48863	0.49752
0.47996	0.49576	0.49267	0.4979
0.49586	0.49389	0.46939	0.48691
0.48876	0.47634	0.48857	0.49519
0.49522	0.49493	0.49551	0.49031
0.49126	0.4996	0.49971	0.4911
0.47518	0.49126	0.48853	0.49891
0.47848	0.48892	0.48573	0.49676
0.49662	0.43519	0.48899	0.49471
0.48843	0.47743	0.48877	0.4876
0.47471	0.48599	0.49946	0.49638
0.46958	0.4529	0.47811	0.49913
0.49143	0.4824	0.49347	0.49466
0.48461	0.4964	0.48043	0.49445
0.49311	0.4928	0.49053	0.48863
0.49767	0.49559	0.46527	0.49541
0.49275	0.4839	0.48682	0.4706
0.46254	0.4884	0.47744	0.49549
0.49236	0.49308	0.49075	0.49107
0.49139	0.44807	0.48853	0.49972
0.47907	0.486	0.49089	0.49501
0.49445	0.49321	0.49619	0.48744
0.49315	0.49804	0.48724	0.48764
0.48369	0.49206	0.49808	0.49266
0.48806	0.49242	0.48693	0.49002
0.4916	0.47242	0.48006	0.49234
0.49328	0.49104	0.49734	0.49552
0.48383	0.49387	0.4976	0.49555
0.49128	0.49291	0.48927	0.48963
0.49527	0.49921	0.49239	0.47915
0.47569	0.49298	0.49074	0.49965
0.49212	0.49287	0.49262	0.48881
0.46992	0.49252	0.49492	0.49417
0.49252	0.4996	0.4897	0.49866
0.49589	0.49494	0.49935	0.49463
0.49443	0.4805	0.4976	0.49875
0.47415	0.49121	0.49346	0.4963
0.49377	0.48015	0.47556	0.49485
0.49598	0.49946	0.49456	0.49874
0.4981	0.497	0.48484	0.48925
0.47719	0.48913	0.483	0.48467
0.49078	0.49671	0.49754	0.49467
0.49916	0.49121	0.46902	0.49259
0.49261	0.49882	0.49564	0.49896
0.48789	0.48908	0.47801	0.4979
0.46215	0.47695	0.49671	0.49069
0.49458	0.4907	0.48247	0.49387
0.49588	0.49665	0.48799	0.49805
0.494	0.46809	0.48616	0.49897
0.49517	0.49752	0.49309	0.49693
0.4398	0.45141	0.48824	0.49268
0.49256	0.49096	0.48647	0.49934
0.4927	0.48872	0.48683	0.48622
0.49983	0.48974	0.48572	0.49973
0.48258	0.48872	0.49379	0.49857
0.49488	0.48053	0.4977	0.49519
0.49639	0.49447	0.49552	0.49679
0.49461	0.49575	0.47673	0.49054
0.48444	0.47773	0.49534	0.49466
0.49134	0.49857	0.48281	0.49246
0.49757	0.49292	0.49227	0.49518
0.48956	0.45887	0.49639	0.4945
0.49804	0.48837	0.47345	0.46278
0.49412	0.49107	0.47927	0.49768
0.48205	0.42636	0.45634	0.49248
0.48516	0.49828	0.49048	0.49759
0.49548	0.4959	0.49354	0.49998
0.49951	0.4899	0.4738	0.49824
0.48817	0.49364	0.47868	0.49745
0.49061	0.47435	0.49335	0.49484
0.49356	0.48673	0.49568	0.4853
0.48238	0.49274	0.48508	0.49205
0.49566	0.49616	0.4848	0.49733
0.4913	0.49492	0.49941	0.49352
0.49872	0.49663	0.49109	0.49107
0.49892	0.48947	0.48718	0.49654
0.49365	0.49462	0.48025	0.49436
0.49175	0.47455	0.48677	0.49452
0.49634	0.49314	0.49007	0.49318
0.49023	0.49389	0.48878	0.48
0.46655	0.49408	0.4871	0.49944
0.49661	0.49108	0.49518	0.49142
0.47872	0.49141	0.46719	0.49215
0.49256	0.49815	0.497	0.496
0.49132	0.49432	0.49787	0.49283
0.49737	0.48117	0.47986	0.49121
0.49806	0.49476	0.48598	0.48793
0.489	0.49248	0.4849	0.49889
0.47267	0.49315	0.49605	0.49876
0.48771	0.493	0.48761	0.49829
0.48955	0.49201	0.48016	0.49591
0.4974	0.4903	0.4926	0.48737
0.4952	0.49481	0.49981	0.49706
0.49694	0.49645	0.49656	0.49355
0.48066	0.49821	0.49249	0.49627
0.48811	0.48268	0.48464	0.49995
0.49348	0.49585	0.4661	0.49843
0.48644	0.49736	0.48304	0.49527
0.4974	0.49458	0.49819	0.49904
0.4817	0.49888	0.47417	0.48888
0.49835	0.48891	0.49261	0.49211
0.49077	0.49863	0.44691	0.49257
0.48801	0.47717	0.49243	0.49959
0.4974	0.49272	0.48059	0.49973
0.4945	0.49092	0.49153	0.49162
0.48855	0.48804	0.49069	0.49514
0.49052	0.49275	0.4863	0.49738
0.47368	0.48624	0.49265	0.49055
0.49654	0.49109	0.48765	0.49905
0.4976	0.49597	0.47717	0.49364
0.4961	0.49645	0.49646	0.48713
0.47021	0.49	0.48165	0.49874
0.49433	0.48999	0.47942	0.49646
0.47419	0.49021	0.49884	0.49439
0.49256	0.48933	0.4835	0.48362
0.47477	0.48922	0.48515	0.49568
0.49949	0.49449	0.49582	0.49732
0.49994	0.4775	0.4888	0.49476
0.49889	0.49215	0.49744	0.48958
0.49086	0.46908	0.48634	0.48033
0.49958	0.48958	0.49222	0.48782
0.49993	0.49933	0.4752	0.49773
0.49235	0.49569	0.49895	0.49568
0.4666	0.49062	0.49952	0.49049
0.49669	0.49485	0.49382	0.49809
0.49738	0.47109	0.48708	0.49756
0.47382	0.49732	0.49966	0.49635
0.49161	0.49579	0.49179	0.48621
0.49985	0.48177	0.49068	0.49272
0.47869	0.49697	0.49708	0.49808
0.49815	0.45424	0.49575	0.48117
0.48323	0.49272	0.47821	0.49405
0.48001	0.48116	0.49328	0.49624
0.49954	0.49561	0.49737	0.49661
0.46926	0.48746	0.49854	0.49891
0.49853	0.49402	0.47312	0.48635
0.49563	0.45951	0.4935	0.49829
0.49081	0.48869	0.49089	0.48682
0.49464	0.4973	0.48323	0.49387
0.49165	0.48623	0.49573	0.48506
0.48994	0.48169	0.49212	0.48276
0.49599	0.49403	0.49631	0.49678
0.49012	0.47861	0.49416	0.49821
0.49477	0.49072	0.49663	0.49998
0.49545	0.4993	0.49996	0.48921
0.49207	0.49757	0.4701	0.49334
0.48813	0.47381	0.47548	0.49932
0.48452	0.49402	0.49048	0.49333
0.49284	0.49511	0.49129	0.49792
0.49632	0.48871	0.49364	0.49707
0.49693	0.4927	0.49084	0.49579
0.49927	0.46044	0.49556	0.4931
0.49733	0.49334	0.48603	0.49234
0.49788	0.48587	0.49345	0.48994
0.49533	0.49087	0.49287	0.49764
0.49192	0.48967	0.49599	0.49363
0.49874	0.49591	0.49609	0.4899
0.49587	0.49847	0.49065	0.49976
0.48508	0.49575	0.48342	0.49819
0.49683	0.49795	0.45658	0.48328
0.49612	0.49494	0.49637	0.49784
0.49536	0.49817	0.49934	0.49758
0.49622	0.48576	0.48824	0.49739
0.49429	0.49239	0.49721	0.4924
0.49745	0.49599	0.48512	0.49629
0.49446	0.49775	0.49699	0.49695
0.48244	0.49065	0.49368	0.49694
0.47608	0.47857	0.48726	0.49812
0.49363	0.49188	0.49253	0.49858
0.47969	0.49698	0.49187	0.49104

## Sheet: Figure 4c
Intra	Inter first 2500 results	Inter all results
0.027653	0.494485	0.494485
0.0226297	0.493833	0.493833
0.0321789	0.494294	0.494294
0.0222326	0.495629	0.495629
0.0260948	0.50418	0.50418
0.0245396	0.50739	0.50739
0.0214904	0.497235	0.497235
0.0191102	0.495343	0.495343
0.0237745	0.511252	0.511252
0.0169065	0.499841	0.499841
0.0256056	0.508805	0.508805
0.020347	0.498299	0.498299
0.0250418	0.501367	0.501367
0.0214184	0.499841	0.499841
0.0277333	0.496599	0.496599
0.0411426	0.498395	0.498395
0.0250935	0.509139	0.509139
0.0220189	0.50631	0.50631
0.0220274	0.504069	0.504069
0.0259627	0.503306	0.503306
0.0170987	0.507819	0.507819
0.0284605	0.505181	0.505181
0.016649	0.492991	0.492991
0.0246244	0.496758	0.496758
0.0166452	0.496217	0.496217
0.0203532	0.495057	0.495057
0.0333311	0.504482	0.504482
0.019323	0.502273	0.502273
0.0366622	0.499905	0.499905
0.0208534	0.499205	0.499205
0.0404097	0.496503	0.496503
0.0165725	0.503528	0.503528
0.0263473	0.505356	0.505356
0.0203564	0.507072	0.507072
0.0256967	0.502575	0.502575
0.024458	0.491243	0.491243
0.0367474	0.500254	0.500254
0.0273002	0.503608	0.503608
0.0233131	0.507438	0.507438
0.018204	0.500747	0.500747
0.0253095	0.500683	0.500683
0.0254534	0.495979	0.495979
0.0213799	0.497362	0.497362
0.0340491	0.492038	0.492038
0.0207988	0.495486	0.495486
0.0289515	0.495566	0.495566
0.0219265	0.491704	0.491704
0.0315866	0.492212	0.492212
0.0207528	0.506357	0.506357
0.0340574	0.504673	0.504673
0.0236326	0.496869	0.496869
0.0195599	0.494835	0.494835
0.0253408	0.495423	0.495423
0.0247582	0.491004	0.491004
0.0327224	0.492816	0.492816
0.0380106	0.496281	0.496281
0.0263323	0.498458	0.498458
0.0426721	0.501907	0.501907
0.0220846	0.50925	0.50925
0.0359466	0.513636	0.513636
0.0255388	0.512587	0.512587
0.0439009	0.504514	0.504514
0.0366956	0.496265	0.496265
0.0456348	0.489828	0.489828
0.040477	0.503576	0.503576
0.0362035	0.497727	0.497727
0.0300821	0.512301	0.512301
0.0276256	0.497489	0.497489
0.0288914	0.498204	0.498204
0.0370282	0.500668	0.500668
0.0202525	0.491227	0.491227
0.0232639	0.495073	0.495073
0.0187662	0.503576	0.503576
0.0232325	0.483264	0.483264
0.0196618	0.507947	0.507947
0.0189614	0.505356	0.505356
0.0254598	0.516132	0.516132
0.0251039	0.519994	0.519994
0.0317817	0.502225	0.502225
0.0213467	0.503719	0.503719
0.0458716	0.503322	0.503322
0.022618	0.50685	0.50685
0.0309316	0.501558	0.501558
0.0224383	0.508566	0.508566
0.0495127	0.493992	0.493992
0.0263745	0.508853	0.508853
0.0199873	0.505038	0.505038
0.0169077	0.502591	0.502591
0.0247164	0.510696	0.510696
0.0264125	0.494819	0.494819
0.041688	0.494914	0.494914
0.0184411	0.496058	0.496058
0.0345815	0.493659	0.493659
0.0259259	0.501844	0.501844
0.0402788	0.499825	0.499825
0.0238502	0.497123	0.497123
0.0441342	0.500175	0.500175
0.0385198	0.502908	0.502908
0.0482675	0.497409	0.497409
0.0269754	0.506564	0.506564
0.0287894	0.501351	0.501351
0.0194264	0.499046	0.499046
0.0540447	0.51103	0.51103
0.048038	0.510585	0.510585
0.0433921	0.489876	0.489876
0.044238	0.494231	0.494231
0.0417865	0.506643	0.506643
0.0375829	0.508503	0.508503
0.034233	0.505451	0.505451
	0.501812	0.501812
	0.501319	0.501319
	0.494278	0.494278
	0.492101	0.492101
	0.500858	0.500858
	0.497123	0.497123
	0.499555	0.499555
	0.502193	0.502193
	0.499046	0.499046
	0.49698	0.49698
	0.499221	0.499221
	0.499889	0.499889
	0.513048	0.513048
	0.511523	0.511523
	0.509711	0.509711
	0.492816	0.492816
	0.50418	0.50418
	0.496726	0.496726
	0.49547	0.49547
	0.500016	0.500016
	0.496154	0.496154
	0.493039	0.493039
	0.49288	0.49288
	0.498252	0.498252
	0.497982	0.497982
	0.491736	0.491736
	0.506961	0.506961
	0.496376	0.496376
	0.491958	0.491958
	0.500779	0.500779
	0.495137	0.495137
	0.505118	0.505118
	0.50302	0.50302
	0.510664	0.510664
	0.513541	0.513541
	0.493309	0.493309
	0.496805	0.496805
	0.497298	0.497298
	0.504021	0.504021
	0.489955	0.489955
	0.500095	0.500095
	0.497044	0.497044
	0.500175	0.500175
	0.502416	0.502416
	0.494978	0.494978
	0.498379	0.498379
	0.506627	0.506627
	0.492196	0.492196
	0.495868	0.495868
	0.497171	0.497171
	0.495852	0.495852
	0.503973	0.503973
	0.503449	0.503449
	0.504259	0.504259
	0.50267	0.50267
	0.507565	0.507565
	0.502702	0.502702
	0.489701	0.489701
	0.493754	0.493754
	0.510013	0.510013
	0.499158	0.499158
	0.512492	0.512492
	0.506437	0.506437
	0.507867	0.507867
	0.506135	0.506135
	0.503147	0.503147
	0.496837	0.496837
	0.498061	0.498061
	0.499237	0.499237
	0.498617	0.498617
	0.502289	0.502289
	0.500048	0.500048
	0.49706	0.49706
	0.504387	0.504387
	0.493388	0.493388
	0.502305	0.502305
	0.503783	0.503783
	0.510124	0.510124
	0.512508	0.512508
	0.507247	0.507247
	0.492832	0.492832
	0.49698	0.49698
	0.498284	0.498284
	0.502495	0.502495
	0.500095	0.500095
	0.503926	0.503926
	0.509011	0.509011
	0.505706	0.505706
	0.498506	0.498506
	0.49582	0.49582
	0.493277	0.493277
	0.501383	0.501383
	0.5	0.5
	0.488191	0.488191
	0.492355	0.492355
	0.496726	0.496726
	0.500699	0.500699
	0.500095	0.500095
	0.487301	0.487301
	0.503147	0.503147
	0.496678	0.496678
	0.496202	0.496202
	0.501669	0.501669
	0.504784	0.504784
	0.504339	0.504339
	0.493945	0.493945
	0.502527	0.502527
	0.505753	0.505753
	0.509139	0.509139
	0.489754	0.489754
	0.496025	0.496025
	0.498335	0.498335
	0.484195	0.484195
	0.508937	0.508937
	0.50501	0.50501
	0.496574	0.496574
	0.496186	0.496186
	0.504913	0.504913
	0.498303	0.498303
	0.504848	0.504848
	0.504961	0.504961
	0.505737	0.505737
	0.504686	0.504686
	0.502133	0.502133
	0.497366	0.497366
	0.509179	0.509179
	0.516403	0.516403
	0.500145	0.500145
	0.496946	0.496946
	0.503992	0.503992
	0.495911	0.495911
	0.495362	0.495362
	0.499257	0.499257
	0.498222	0.498222
	0.496574	0.496574
	0.496816	0.496816
	0.49436	0.49436
	0.50362	0.50362
	0.508371	0.508371
	0.485763	0.485763
	0.496833	0.496833
	0.508371	0.508371
	0.507999	0.507999
	0.502877	0.502877
	0.511474	0.511474
	0.491694	0.491694
	0.499628	0.499628
	0.503054	0.503054
	0.50459	0.50459
	0.504913	0.504913
	0.498643	0.498643
	0.501164	0.501164
	0.499079	0.499079
	0.491403	0.491403
	0.494409	0.494409
	0.500323	0.500323
	0.497786	0.497786
	0.503054	0.503054
	0.507224	0.507224
	0.499725	0.499725
	0.501778	0.501778
	0.501018	0.501018
	0.500873	0.500873
	0.513591	0.513591
	0.509001	0.509001
	0.491597	0.491597
	0.497043	0.497043
	0.515304	0.515304
	0.513882	0.513882
	0.50286	0.50286
	0.498594	0.498594
	0.495814	0.495814
	0.5	0.5
	0.501083	0.501083
	0.49979	0.49979
	0.497447	0.497447
	0.501891	0.501891
	0.502036	0.502036
	0.504945	0.504945
	0.494861	0.494861
	0.507062	0.507062
	0.492292	0.492292
	0.481189	0.481189
	0.505187	0.505187
	0.494974	0.494974
	0.51233	0.51233
	0.50745	0.50745
	0.496412	0.496412
	0.497463	0.497463
	0.500242	0.500242
	0.504428	0.504428
	0.505866	0.505866
	0.506529	0.506529
	0.511377	0.511377
	0.504218	0.504218
	0.499402	0.499402
	0.500097	0.500097
	0.500937	0.500937
	0.496154	0.496154
	0.507983	0.507983
	0.506981	0.506981
	0.507773	0.507773
	0.507805	0.507805
	0.501228	0.501228
	0.500727	0.500727
	0.503523	0.503523
	0.505818	0.505818
	0.496542	0.496542
	0.502327	0.502327
	0.499483	0.499483
	0.498723	0.498723
	0.515918	0.515918
	0.501842	0.501842
	0.502182	0.502182
	0.493794	0.493794
	0.515191	0.515191
	0.51671	0.51671
	0.499871	0.499871
	0.501374	0.501374
	0.485811	0.485811
	0.489932	0.489932
	0.503571	0.503571
	0.508387	0.508387
	0.491564	0.491564
	0.49735	0.49735
	0.512314	0.512314
	0.508403	0.508403
	0.503426	0.503426
	0.498206	0.498206
	0.508032	0.508032
	0.500856	0.500856
	0.498836	0.498836
	0.509939	0.509939
	0.503378	0.503378
	0.502521	0.502521
	0.494425	0.494425
	0.503361	0.503361
	0.513849	0.513849
	0.510197	0.510197
	0.502262	0.502262
	0.503394	0.503394
	0.496073	0.496073
	0.497253	0.497253
	0.489981	0.489981
	0.498465	0.498465
	0.501196	0.501196
	0.497786	0.497786
	0.502747	0.502747
	0.499515	0.499515
	0.499952	0.499952
	0.506157	0.506157
	0.506545	0.506545
	0.504363	0.504363
	0.498384	0.498384
	0.496865	0.496865
	0.504137	0.504137
	0.499758	0.499758
	0.509438	0.509438
	0.505915	0.505915
	0.492647	0.492647
	0.503119	0.503119
	0.50808	0.50808
	0.500727	0.500727
	0.511749	0.511749
	0.513995	0.513995
	0.499434	0.499434
	0.494182	0.494182
	0.496542	0.496542
	0.498028	0.498028
	0.498643	0.498643
	0.49937	0.49937
	0.50286	0.50286
	0.495588	0.495588
	0.492162	0.492162
	0.50362	0.50362
	0.48733	0.48733
	0.488833	0.488833
	0.506997	0.506997
	0.505931	0.505931
	0.498061	0.498061
	0.513785	0.513785
	0.513575	0.513575
	0.510957	0.510957
	0.496752	0.496752
	0.504476	0.504476
	0.511571	0.511571
	0.509745	0.509745
	0.496622	0.496622
	0.497915	0.497915
	0.50682	0.50682
	0.49512	0.49512
	0.498093	0.498093
	0.482708	0.482708
	0.498998	0.498998
	0.503507	0.503507
	0.492308	0.492308
	0.501616	0.501616
	0.498368	0.498368
	0.493891	0.493891
	0.500291	0.500291
	0.497738	0.497738
	0.492954	0.492954
	0.490579	0.490579
	0.512993	0.512993
	0.512621	0.512621
	0.499952	0.499952
	0.50307	0.50307
	0.494716	0.494716
	0.50522	0.50522
	0.504331	0.504331
	0.49882	0.49882
	0.488866	0.488866
	0.488752	0.488752
	0.502311	0.502311
	0.510504	0.510504
	0.496493	0.496493
	0.486942	0.486942
	0.505511	0.505511
	0.499644	0.499644
	0.498206	0.498206
	0.497237	0.497237
	0.505511	0.505511
	0.496881	0.496881
	0.487928	0.487928
	0.50543	0.50543
	0.492049	0.492049
	0.493875	0.493875
	0.509539	0.509539
	0.503663	0.503663
	0.498367	0.498367
	0.501679	0.501679
	0.505937	0.505937
	0.497817	0.497817
	0.496856	0.496856
	0.490247	0.490247
	0.51801	0.51801
	0.508623	0.508623
	0.506105	0.506105
	0.502824	0.502824
	0.487286	0.487286
	0.48869	0.48869
	0.516117	0.516117
	0.516041	0.516041
	0.514957	0.514957
	0.507204	0.507204
	0.484035	0.484035
	0.487042	0.487042
	0.512515	0.512515
	0.511584	0.511584
	0.51395	0.51395
	0.516407	0.516407
	0.523352	0.523352
	0.522192	0.522192
	0.483471	0.483471
	0.487714	0.487714
	0.507463	0.507463
	0.51685	0.51685
	0.498031	0.498031
	0.500275	0.500275
	0.500488	0.500488
	0.492659	0.492659
	0.479762	0.479762
	0.502488	0.502488
	0.492277	0.492277
	0.487073	0.487073
	0.514454	0.514454
	0.511798	0.511798
	0.48837	0.48837
	0.491407	0.491407
	0.493849	0.493849
	0.479853	0.479853
	0.49507	0.49507
	0.493178	0.493178
	0.507387	0.507387
	0.507692	0.507692
	0.489881	0.489881
	0.489667	0.489667
	0.498031	0.498031
	0.502244	0.502244
	0.509905	0.509905
	0.509814	0.509814
	0.515858	0.515858
	0.513095	0.513095
	0.487607	0.487607
	0.491911	0.491911
	0.507036	0.507036
	0.498474	0.498474
	0.502579	0.502579
	0.503907	0.503907
	0.486523	0.486523
	0.49101	0.49101
	0.510684	0.510684
	0.509417	0.509417
	0.497451	0.497451
	0.497146	0.497146
	0.479274	0.479274
	0.482326	0.482326
	0.522573	0.522573
	0.53025	0.53025
	0.485699	0.485699
	0.486493	0.486493
	0.493223	0.493223
	0.50235	0.50235
	0.504472	0.504472
	0.498413	0.498413
	0.490873	0.490873
	0.485897	0.485897
	0.48515	0.48515
	0.495955	0.495955
	0.488324	0.488324
	0.493773	0.493773
	0.489835	0.489835
	0.492506	0.492506
	0.5038	0.5038
	0.498748	0.498748
	0.508211	0.508211
	0.505861	0.505861
	0.477686	0.477686
	0.50206	0.50206
	0.499252	0.499252
	0.498748	0.498748
	0.485272	0.485272
	0.499679	0.499679
	0.519826	0.519826
	0.522726	0.522726
	0.502259	0.502259
	0.510638	0.510638
	0.492521	0.492521
	0.490583	0.490583
	0.502854	0.502854
	0.514698	0.514698
	0.480296	0.480296
	0.483715	0.483715
	0.506013	0.506013
	0.51395	0.51395
	0.479502	0.479502
	0.475519	0.475519
	0.496535	0.496535
	0.494475	0.494475
	0.509219	0.509219
	0.502106	0.502106
	0.499573	0.499573
	0.502244	0.502244
	0.508822	0.508822
	0.50931	0.50931
	0.502305	0.502305
	0.503083	0.503083
	0.513431	0.513431
	0.516438	0.516438
	0.500473	0.500473
	0.4942	0.4942
	0.487424	0.487424
	0.477778	0.477778
	0.50783	0.50783
	0.508776	0.508776
	0.499649	0.499649
	0.506105	0.506105
	0.494216	0.494216
	0.49652	0.49652
	0.509096	0.509096
	0.510043	0.510043
	0.502518	0.502518
	0.503556	0.503556
	0.510852	0.510852
	0.522237	0.522237
	0.492903	0.492903
	0.496719	0.496719
	0.489164	0.489164
	0.504915	0.504915
	0.494704	0.494704
	0.494643	0.494643
	0.487393	0.487393
	0.499832	0.499832
	0.503602	0.503602
	0.507295	0.507295
	0.512821	0.512821
	0.517857	0.517857
	0.503068	0.503068
	0.519185	0.519185
	0.494292	0.494292
	0.497909	0.497909
	0.49823	0.49823
	0.491972	0.491972
	0.492063	0.492063
	0.494353	0.494353
	0.50409	0.50409
	0.503404	0.503404
	0.489286	0.489286
	0.489927	0.489927
	0.499237	0.499237
	0.492308	0.492308
	0.506807	0.506807
	0.500611	0.500611
	0.489988	0.489988
	0.49594	0.49594
	0.510592	0.510592
	0.515278	0.515278
	0.512531	0.512531
	0.51131	0.51131
	0.497756	0.497756
	0.492353	0.492353
	0.48286	0.48286
	0.480922	0.480922
	0.525336	0.525336
	0.510699	0.510699
	0.49217	0.49217
	0.495437	0.495437
	0.501816	0.501816
	0.506746	0.506746
	0.490125	0.490125
	0.485714	0.485714
	0.489545	0.489545
	0.501542	0.501542
	0.492979	0.492979
	0.495085	0.495085
	0.491407	0.491407
	0.487485	0.487485
	0.493544	0.493544
	0.496352	0.496352
	0.490018	0.490018
	0.501297	0.501297
	0.494017	0.494017
	0.496764	0.496764
	0.494979	0.494979
	0.499222	0.499222
	0.49359	0.49359
	0.493086	0.493086
	0.506242	0.506242
	0.504991	0.504991
	0.505006	0.505006
	0.500122	0.500122
	0.504151	0.504151
	0.510287	0.510287
	0.486783	0.486783
	0.487592	0.487592
	0.504151	0.504151
	0.5009	0.5009
	0.500229	0.500229
	0.501007	0.501007
	0.495971	0.495971
	0.491911	0.491911
	0.487775	0.487775
	0.489179	0.489179
	0.513096	0.513096
	0.508175	0.508175
	0.485955	0.485955
	0.489458	0.489458
	0.506291	0.506291
	0.496823	0.496823
	0.505139	0.505139
	0.48189	0.48189
	0.511056	0.511056
	0.506104	0.506104
	0.505045	0.505045
	0.502974	0.502974
	0.489193	0.489193
	0.489038	0.489038
	0.508985	0.508985
	0.506976	0.506976
	0.516319	0.516319
	0.512333	0.512333
	0.486266	0.486266
	0.488244	0.488244
	0.513173	0.513173
	0.514201	0.514201
	0.52247	0.52247
	0.519231	0.519231
	0.521099	0.521099
	0.524836	0.524836
	0.486297	0.486297
	0.480302	0.480302
	0.511616	0.511616
	0.52426	0.52426
	0.498287	0.498287
	0.499782	0.499782
	0.501292	0.501292
	0.497524	0.497524
	0.478371	0.478371
	0.504812	0.504812
	0.499875	0.499875
	0.494659	0.494659
	0.509405	0.509405
	0.508704	0.508704
	0.496543	0.496543
	0.498443	0.498443
	0.497197	0.497197
	0.487496	0.487496
	0.488415	0.488415
	0.492977	0.492977
	0.511632	0.511632
	0.511507	0.511507
	0.490782	0.490782
	0.494815	0.494815
	0.499766	0.499766
	0.50886	0.50886
	0.503488	0.503488
	0.504095	0.504095
	0.513423	0.513423
	0.512192	0.512192
	0.486219	0.486219
	0.501962	0.501962
	0.506306	0.506306
	0.497073	0.497073
	0.504734	0.504734
	0.510121	0.510121
	0.480349	0.480349
	0.483074	0.483074
	0.501573	0.501573
	0.509685	0.509685
	0.498879	0.498879
	0.499003	0.499003
	0.486219	0.486219
	0.483993	0.483993
	0.510153	0.510153
	0.523155	0.523155
	0.490517	0.490517
	0.49047	0.49047
	0.493024	0.493024
	0.507583	0.507583
	0.502196	0.502196
	0.497929	0.497929
	0.486842	0.486842
	0.481018	0.481018
	0.492245	0.492245
	0.498754	0.498754
	0.488321	0.488321
	0.491809	0.491809
	0.492977	0.492977
	0.492027	0.492027
	0.509281	0.509281
	0.505512	0.505512
	0.510199	0.510199
	0.509312	0.509312
	0.489552	0.489552
	0.505139	0.505139
	0.498708	0.498708
	0.497259	0.497259
	0.480582	0.480582
	0.489256	0.489256
	0.519324	0.519324
	0.520975	0.520975
	0.496201	0.496201
	0.502523	0.502523
	0.485363	0.485363
	0.490159	0.490159
	0.508689	0.508689
	0.520663	0.520663
	0.474883	0.474883
	0.473015	0.473015
	0.506073	0.506073
	0.512161	0.512161
	0.487356	0.487356
	0.482903	0.482903
	0.493351	0.493351
	0.500561	0.500561
	0.51241	0.51241
	0.511165	0.511165
	0.497415	0.497415
	0.50341	0.50341
	0.50721	0.50721
	0.506867	0.506867
	0.503753	0.503753
	0.504033	0.504033
	0.521053	0.521053
	0.518561	0.518561
	0.49905	0.49905
	0.496808	0.496808
	0.492619	0.492619
	0.471909	0.471909
	0.51621	0.51621
	0.516724	0.516724
	0.500794	0.500794
	0.508331	0.508331
	0.496294	0.496294
	0.498972	0.498972
	0.517674	0.517674
	0.510308	0.510308
	0.501448	0.501448
	0.511554	0.511554
	0.514871	0.514871
	0.52412	0.52412
	0.486562	0.486562
	0.493226	0.493226
	0.488508	0.488508
	0.50696	0.50696
	0.496528	0.496528
	0.498054	0.498054
	0.486188	0.486188
	0.487216	0.487216
	0.504158	0.504158
	0.507194	0.507194
	0.510682	0.510682
	0.520352	0.520352
	0.507054	0.507054
	0.512987	0.512987
	0.494457	0.494457
	0.501931	0.501931
	0.499766	0.499766
	0.494036	0.494036
	0.502398	0.502398
	0.505154	0.505154
	0.499455	0.499455
	0.507334	0.507334
	0.490813	0.490813
	0.487356	0.487356
	0.495531	0.495531
	0.496341	0.496341
	0.506369	0.506369
	0.508377	0.508377
	0.495578	0.495578
	0.50531	0.50531
	0.512769	0.512769
	0.518997	0.518997
	0.506431	0.506431
	0.508549	0.508549
	0.502756	0.502756
	0.498178	0.498178
	0.477717	0.477717
	0.482965	0.482965
	0.518623	0.518623
	0.502741	0.502741
	0.495375	0.495375
	0.494254	0.494254
	0.497695	0.497695
	0.505403	0.505403
	0.491545	0.491545
	0.479975	0.479975
	0.48488	0.48488
	0.495017	0.495017
	0.491358	0.491358
	0.486391	0.486391
	0.495313	0.495313
	0.491187	0.491187
	0.498754	0.498754
	0.502429	0.502429
	0.488119	0.488119
	0.495936	0.495936
	0.499066	0.499066
	0.504142	0.504142
	0.497727	0.497727
	0.501495	0.501495
	0.499969	0.499969
	0.495983	0.495983
	0.505979	0.505979
	0.505481	0.505481
	0.50612	0.50612
	0.50735	0.50735
	0.50844	0.50844
	0.507646	0.507646
	0.488275	0.488275
	0.484195	0.484195
	0.506851	0.506851
	0.501869	0.501869
	0.495811	0.495811
	0.502149	0.502149
	0.495593	0.495593
	0.495842	0.495842
	0.496232	0.496232
	0.495235	0.495235
	0.50406	0.50406
	0.491896	0.491896
	0.480891	0.480891
	0.482265	0.482265
	0.504808	0.504808
	0.486722	0.486722
	0.5038	0.5038
	0.506746	0.506746
	0.483623	0.483623
	0.484982	0.484982
	0.493376	0.493376
	0.492827	0.492827
	0.514637	0.514637
	0.511386	0.511386
	0.52065	0.52065
	0.526847	0.526847
	0.4962	0.4962
	0.508944	0.508944
	0.530754	0.530754
	0.530708	0.530708
	0.479502	0.479502
	0.494048	0.494048
	0.49388	0.49388
	0.490278	0.490278
	0.495452	0.495452
	0.477228	0.477228
	0.487393	0.487393
	0.496871	0.496871
	0.481593	0.481593
	0.478678	0.478678
	0.504106	0.504106
	0.505433	0.505433
	0.484325	0.484325
	0.483425	0.483425
	0.497115	0.497115
	0.505891	0.505891
	0.491239	0.491239
	0.489499	0.489499
	0.512317	0.512317
	0.510104	0.510104
	0.50812	0.50812
	0.481822	0.481822
	0.51511	0.51511
	0.521612	0.521612
	0.497085	0.497085
	0.494979	0.494979
	0.514042	0.514042
	0.505708	0.505708
	0.508089	0.508089
	0.520635	0.520635
	0.51279	0.51279
	0.514957	0.514957
	0.483272	0.483272
	0.484417	0.484417
	0.484631	0.484631
	0.483104	0.483104
	0.530769	0.530769
	0.504045	0.504045
	0.514896	0.514896
	0.512012	0.512012
	0.509524	0.509524
	0.48489	0.48489
	0.49797	0.49797
	0.489988	0.489988
	0.478907	0.478907
	0.480281	0.480281
	0.511401	0.511401
	0.523153	0.523153
	0.514683	0.514683
	0.521566	0.521566
	0.500336	0.500336
	0.489927	0.489927
	0.506456	0.506456
	0.507005	0.507005
	0.49185	0.49185
	0.49275	0.49275
	0.503678	0.503678
	0.504838	0.504838
	0.508516	0.508516
	0.50873	0.50873
	0.492521	0.492521
	0.502885	0.502885
	0.499618	0.499618
	0.498077	0.498077
	0.508242	0.508242
	0.504075	0.504075
	0.508013	0.508013
	0.50551	0.50551
	0.513721	0.513721
	0.511538	0.511538
	0.519963	0.519963
	0.515919	0.515919
	0.494994	0.494994
	0.503541	0.503541
	0.505525	0.505525
	0.494536	0.494536
	0.501419	0.501419
	0.502808	0.502808
	0.472817	0.472817
	0.487668	0.487668
	0.508089	0.508089
	0.517399	0.517399
	0.50232	0.50232
	0.51221	0.51221
	0.494124	0.494124
	0.491163	0.491163
	0.496215	0.496215
	0.485546	0.485546
	0.500153	0.500153
	0.487164	0.487164
	0.500595	0.500595
	0.49913	0.49913
	0.497573	0.497573
	0.501984	0.501984
	0.495711	0.495711
	0.494307	0.494307
	0.509463	0.509463
	0.504045	0.504045
	0.501542	0.501542
	0.494872	0.494872
	0.506319	0.506319
	0.484509	0.484509
	0.49913	0.49913
	0.4991	0.4991
	0.482631	0.482631
	0.491239	0.491239
	0.509371	0.509371
	0.514973	0.514973
	0.497772	0.497772
	0.492933	0.492933
	0.505998	0.505998
	0.501633	0.501633
	0.478694	0.478694
	0.480281	0.480281
	0.484921	0.484921
	0.477686	0.477686
	0.495269	0.495269
	0.495604	0.495604
	0.500137	0.500137
	0.488019	0.488019
	0.51456	0.51456
	0.513095	0.513095
	0.504472	0.504472
	0.50116	0.50116
	0.499344	0.499344
	0.494795	0.494795
	0.481761	0.481761
	0.487134	0.487134
	0.507814	0.507814
	0.504487	0.504487
	0.529197	0.529197
	0.527473	0.527473
	0.496047	0.496047
	0.503465	0.503465
	0.521719	0.521719
	0.518056	0.518056
	0.498062	0.498062
	0.503785	0.503785
	0.508868	0.508868
	0.504167	0.504167
	0.486767	0.486767
	0.484814	0.484814
	0.489148	0.489148
	0.511584	0.511584
	0.50261	0.50261
	0.505327	0.505327
	0.5067	0.5067
	0.509554	0.509554
	0.508761	0.508761
	0.513523	0.513523
	0.481838	0.481838
	0.47674	0.47674
	0.498687	0.498687
	0.504472	0.504472
	0.490583	0.490583
	0.489347	0.489347
	0.493376	0.493376
	0.491422	0.491422
	0.506166	0.506166
	0.505052	0.505052
	0.505372	0.505372
	0.507463	0.507463
	0.495818	0.495818
	0.501007	0.501007
	0.502732	0.502732
	0.505632	0.505632
	0.48431	0.48431
	0.489637	0.489637
	0.500397	0.500397
	0.49768	0.49768
	0.502915	0.502915
	0.498901	0.498901
	0.497054	0.497054
	0.503587	0.503587
	0.513034	0.513034
	0.515629	0.515629
	0.485516	0.485516
	0.501618	0.501618
	0.496184	0.496184
	0.491178	0.491178
	0.504319	0.504319
	0.50612	0.50612
	0.48631	0.48631
	0.492231	0.492231
	0.504045	0.504045
	0.504151	0.504151
	0.501511	0.501511
	0.491178	0.491178
	0.505067	0.505067
	0.505296	0.505296
	0.48573	0.48573
	0.493574	0.493574
	0.49362	0.49362
	0.507631	0.507631
	0.495251	0.495251
	0.486048	0.486048
	0.492977	0.492977
	0.488617	0.488617
	0.49796	0.49796
	0.476674	0.476674
	0.492635	0.492635
	0.487216	0.487216
	0.496465	0.496465
	0.49972	0.49972
	0.499455	0.499455
	0.502881	0.502881
	0.515821	0.515821
	0.511102	0.511102
	0.500078	0.500078
	0.495718	0.495718
	0.48843	0.48843
	0.493086	0.493086
	0.52683	0.52683
	0.52521	0.52521
	0.480318	0.480318
	0.482498	0.482498
	0.502367	0.502367
	0.503768	0.503768
	0.507739	0.507739
	0.499657	0.499657
	0.493071	0.493071
	0.487714	0.487714
	0.497991	0.497991
	0.49877	0.49877
	0.483463	0.483463
	0.499066	0.499066
	0.475304	0.475304
	0.473124	0.473124
	0.480894	0.480894
	0.483339	0.483339
	0.48924	0.48924
	0.490813	0.490813
	0.501822	0.501822
	0.498147	0.498147
	0.525459	0.525459
	0.513329	0.513329
	0.499455	0.499455
	0.502585	0.502585
	0.506384	0.506384
	0.508004	0.508004
	0.52029	0.52029
	0.508533	0.508533
	0.497259	0.497259
	0.508564	0.508564
	0.511258	0.511258
	0.510838	0.510838
	0.491514	0.491514
	0.488726	0.488726
	0.48228	0.48228
	0.481454	0.481454
	0.51881	0.51881
	0.494939	0.494939
	0.528169	0.528169
	0.522002	0.522002
	0.508518	0.508518
	0.501121	0.501121
	0.500187	0.500187
	0.500327	0.500327
	0.493849	0.493849
	0.503036	0.503036
	0.52398	0.52398
	0.510386	0.510386
	0.517767	0.517767
	0.529524	0.529524
	0.468016	0.468016
	0.465229	0.465229
	0.512099	0.512099
	0.511025	0.511025
	0.496668	0.496668
	0.500934	0.500934
	0.490875	0.490875
	0.500623	0.500623
	0.502414	0.502414
	0.505621	0.505621
	0.496714	0.496714
	0.487278	0.487278
	0.491062	0.491062
	0.484569	0.484569
	0.504718	0.504718
	0.514248	0.514248
	0.505045	0.505045
	0.504095	0.504095
	0.499813	0.499813
	0.514995	0.514995
	0.507443	0.507443
	0.499891	0.499891
	0.498972	0.498972
	0.500327	0.500327
	0.499128	0.499128
	0.490533	0.490533
	0.49824	0.49824
	0.505434	0.505434
	0.467129	0.467129
	0.476067	0.476067
	0.496465	0.496465
	0.50654	0.50654
	0.502305	0.502305
	0.508969	0.508969
	0.501261	0.501261
	0.50408	0.50408
	0.509981	0.509981
	0.499735	0.499735
	0.507599	0.507599
	0.496154	0.496154
	0.501495	0.501495
	0.496294	0.496294
	0.498739	0.498739
	0.496263	0.496263
	0.499253	0.499253
	0.50408	0.50408
	0.511865	0.511865
	0.496948	0.496948
	0.501043	0.501043
	0.501137	0.501137
	0.511118	0.511118
	0.486702	0.486702
	0.494534	0.494534
	0.495438	0.495438
	0.489505	0.489505
	0.50151	0.50151
	0.49754	0.49754
	0.502647	0.502647
	0.499953	0.499953
	0.499798	0.499798
	0.501931	0.501931
	0.507303	0.507303
	0.477297	0.477297
	0.477406	0.477406
	0.476736	0.476736
	0.473715	0.473715
	0.501993	0.501993
	0.512488	0.512488
	0.494472	0.494472
	0.497727	0.497727
	0.510651	0.510651
	0.512893	0.512893
	0.495951	0.495951
	0.504858	0.504858
	0.492681	0.492681
	0.491264	0.491264
	0.488181	0.488181
	0.508004	0.508004
	0.507007	0.507007
	0.494908	0.494908
	0.527421	0.527421
	0.517705	0.517705
	0.499377	0.499377
	0.496574	0.496574
	0.505216	0.505216
	0.50545	0.50545
	0.491249	0.491249
	0.491187	0.491187
	0.507552	0.507552
	0.502196	0.502196
	0.495796	0.495796
	0.489474	0.489474
	0.497415	0.497415
	0.529041	0.529041
	0.497337	0.497337
	0.503955	0.503955
	0.520819	0.520819
	0.517082	0.517082
	0.51171	0.51171
	0.51962	0.51962
	0.480442	0.480442
	0.480131	0.480131
	0.476176	0.476176
	0.482482	0.482482
	0.486188	0.486188
	0.48678	0.48678
	0.496294	0.496294
	0.487449	0.487449
	0.510916	0.510916
	0.502211	0.502211
	0.503177	0.503177
	0.509452	0.509452
	0.501651	0.501651
	0.505684	0.505684
	0.488975	0.488975
	0.494784	0.494784
	0.488571	0.488571
	0.492697	0.492697
	0.504967	0.504967
	0.505684	0.505684
	0.505076	0.505076
	0.492183	0.492183
	0.499268	0.499268
	0.50478	0.50478
	0.498209	0.498209
	0.502133	0.502133
	0.494752	0.494752
	0.49142	0.49142
	0.488088	0.488088
	0.490548	0.490548
	0.496543	0.496543
	0.495811	0.495811
	0.492635	0.492635
	0.498692	0.498692
	0.484273	0.484273
	0.493429	0.493429
	0.49958	0.49958
	0.496185	0.496185
	0.501464	0.501464
	0.500732	0.500732
	0.491031	0.491031
	0.496263	0.496263
	0.494628	0.494628
	0.494441	0.494441
	0.501339	0.501339
	0.50872	0.50872
	0.494643	0.494643
	0.498583	0.498583
	0.45559	0.45559
	0.46811	0.46811
	0.482093	0.482093
	0.480769	0.480769
	0.53323	0.53323
	0.528496	0.528496
	0.491389	0.491389
	0.499813	0.499813
	0.498848	0.498848
	0.494176	0.494176
	0.506478	0.506478
	0.511601	0.511601
	0.490221	0.490221
	0.484802	0.484802
	0.511632	0.511632
	0.512815	0.512815
	0.481299	0.481299
	0.482077	0.482077
	0.488228	0.488228
	0.48868	0.48868
	0.52261	0.52261
	0.487636	0.487636
	0.500716	0.500716
	0.502803	0.502803
	0.48734	0.48734
	0.491482	0.491482
	0.499206	0.499206
	0.513189	0.513189
	0.480505	0.480505
	0.482887	0.482887
	0.513796	0.513796
	0.507739	0.507739
	0.483276	0.483276
	0.482622	0.482622
	0.491093	0.491093
	0.486718	0.486718
	0.506166	0.506166
	0.507739	0.507739
	0.473264	0.473264
	0.469558	0.469558
	0.518094	0.518094
	0.525023	0.525023
	0.498365	0.498365
	0.495656	0.495656
	0.498256	0.498256
	0.500919	0.500919
	0.479539	0.479539
	0.490766	0.490766
	0.49195	0.49195
	0.498817	0.498817
	0.495562	0.495562
	0.489349	0.489349
	0.513765	0.513765
	0.512083	0.512083
	0.515634	0.515634
	0.493725	0.493725
	0.506867	0.506867
	0.520118	0.520118
	0.515385	0.515385
	0.510869	0.510869
	0.499922	0.499922
	0.486702	0.486702
	0.49047	0.49047
	0.488368	0.488368
	0.486313	0.486313
	0.497571	0.497571
	0.484927	0.484927
	0.483198	0.483198
	0.507583	0.507583
	0.509732	0.509732
	0.515026	0.515026
	0.514964	0.514964
	0.506447	0.506447
	0.507817	0.507817
	0.497322	0.497322
	0.495827	0.495827
	0.503659	0.503659
	0.503052	0.503052
	0.502927	0.502927
	0.50682	0.50682
	0.488181	0.488181
	0.486889	0.486889
	0.49304	0.49304
	0.491841	0.491841
	0.494752	0.494752
	0.494425	0.494425
	0.487808	0.487808
	0.496045	0.496045
	0.494877	0.494877
	0.500888	0.500888
	0.497104	0.497104
	0.504952	0.504952
	0.460666	0.460666
	0.479165	0.479165
	0.501869	0.501869
	0.508362	0.508362
	0.481797	0.481797
	0.47943	0.47943
	0.500654	0.500654
	0.5026	0.5026
	0.503052	0.503052
	0.504391	0.504391
	0.501604	0.501604
	0.502741	0.502741
	0.48787	0.48787
	0.484756	0.484756
	0.500062	0.500062
	0.497306	0.497306
	0.506649	0.506649
	0.508113	0.508113
	0.493351	0.493351
	0.49142	0.49142
	0.485892	0.485892
	0.49019	0.49019
	0.499455	0.499455
	0.502071	0.502071
	0.499969	0.499969
	0.492152	0.492152
	0.501853	0.501853
	0.492245	0.492245
	0.501417	0.501417
	0.499953	0.499953
	0.516661	0.516661
	0.505543	0.505543
	0.510168	0.510168
	0.522361	0.522361
	0.521193	0.521193
	0.518779	0.518779
	0.514186	0.514186
	0.51157	0.51157
	0.470679	0.470679
	0.475413	0.475413
	0.523139	0.523139
	0.518078	0.518078
	0.481236	0.481236
	0.47971	0.47971
	0.480551	0.480551
	0.482389	0.482389
	0.497586	0.497586
	0.505948	0.505948
	0.497633	0.497633
	0.489116	0.489116
	0.485254	0.485254
	0.486827	0.486827
	0.482373	0.482373
	0.478636	0.478636
	0.498645	0.498645
	0.497306	0.497306
	0.490128	0.490128
	0.491732	0.491732
	0.49497	0.49497
	0.493974	0.493974
	0.508845	0.508845
	0.506976	0.506976
	0.505434	0.505434
	0.495874	0.495874
	0.514186	0.514186
	0.521208	0.521208
	0.495173	0.495173
	0.497275	0.497275
	0.52915	0.52915
	0.50654	0.50654
	0.483323	0.483323
	0.493164	0.493164
	0.504251	0.504251
	0.498334	0.498334
	0.473918	0.473918
	0.469729	0.469729
	0.488633	0.488633
	0.490906	0.490906
	0.510822	0.510822
	0.507677	0.507677
	0.495547	0.495547
	0.500825	0.500825
	0.51104	0.51104
	0.504516	0.504516
	0.50587	0.50587
	0.495858	0.495858
	0.50151	0.50151
	0.503114	0.503114
	0.508144	0.508144
	0.51445	0.51445
	0.500654	0.500654
	0.497166	0.497166
	0.486095	0.486095
	0.467751	0.467751
	0.494207	0.494207
	0.498349	0.498349
	0.496169	0.496169
	0.497571	0.497571
	0.498972	0.498972
	0.503177	0.503177
	0.500062	0.500062
	0.500311	0.500311
	0.510137	0.510137
	0.511461	0.511461
	0.499564	0.499564
	0.497275	0.497275
	0.50176	0.50176
	0.5026	0.5026
	0.500031	0.500031
	0.500343	0.500343
	0.487029	0.487029
	0.487387	0.487387
	0.498552	0.498552
	0.495656	0.495656
	0.488602	0.488602
	0.491249	0.491249
	0.498672	0.498672
	0.499405	0.499405
	0.48898	0.48898
	0.4991	0.4991
	0.470024	0.470024
	0.483074	0.483074
	0.483578	0.483578
	0.479411	0.479411
	0.520711	0.520711
	0.516194	0.516194
	0.500733	0.500733
	0.510882	0.510882
	0.492094	0.492094
	0.485409	0.485409
	0.509982	0.509982
	0.506639	0.506639
	0.492308	0.492308
	0.491377	0.491377
	0.495269	0.495269
	0.497176	0.497176
	0.48602	0.48602
	0.485012	0.485012
	0.485455	0.485455
	0.468117	0.468117
	0.496505	0.496505
	0.467308	0.467308
	0.51134	0.51134
	0.511905	0.511905
	0.496856	0.496856
	0.494582	0.494582
	0.512973	0.512973
	0.513141	0.513141
	0.491422	0.491422
	0.480296	0.480296
	0.492476	0.492476
	0.481548	0.481548
	0.48373	0.48373
	0.483776	0.483776
	0.494246	0.494246
	0.51279	0.51279
	0.499679	0.499679
	0.501542	0.501542
	0.496764	0.496764
	0.490781	0.490781
	0.505876	0.505876
	0.509234	0.509234
	0.506212	0.506212
	0.502274	0.502274
	0.493758	0.493758
	0.503739	0.503739
	0.474191	0.474191
	0.480311	0.480311
	0.477656	0.477656
	0.479151	0.479151
	0.477763	0.477763
	0.487515	0.487515
	0.529686	0.529686
	0.519261	0.519261
	0.493971	0.493971
	0.493086	0.493086
	0.519536	0.519536
	0.523886	0.523886
	0.525259	0.525259
	0.523733	0.523733
	0.491331	0.491331
	0.496825	0.496825
	0.515247	0.515247
	0.504792	0.504792
	0.491377	0.491377
	0.500809	0.500809
	0.483852	0.483852
	0.49362	0.49362
	0.503159	0.503159
	0.504945	0.504945
	0.505311	0.505311
	0.501252	0.501252
	0.512469	0.512469
	0.509081	0.509081
	0.508868	0.508868
	0.504518	0.504518
	0.508425	0.508425
	0.517781	0.517781
	0.499893	0.499893
	0.49417	0.49417
	0.486935	0.486935
	0.488309	0.488309
	0.502228	0.502228
	0.502488	0.502488
	0.488172	0.488172
	0.484524	0.484524
	0.473062	0.473062
	0.480143	0.480143
	0.506609	0.506609
	0.498764	0.498764
	0.478785	0.478785
	0.486889	0.486889
	0.462149	0.462149
	0.466926	0.466926
	0.505418	0.505418
	0.493574	0.493574
	0.474985	0.474985
	0.476084	0.476084
	0.500855	0.500855
	0.499573	0.499573
	0.499954	0.499954
	0.497955	0.497955
	0.493513	0.493513
	0.499908	0.499908
	0.490049	0.490049
	0.495147	0.495147
	0.504518	0.504518
	0.500992	0.500992
	0.505983	0.505983
	0.508944	0.508944
	0.481273	0.481273
	0.487698	0.487698
	0.4913	0.4913
	0.485699	0.485699
	0.511767	0.511767
	0.500946	0.500946
	0.505128	0.505128
	0.490476	0.490476
	0.498489	0.498489
	0.492537	0.492537
	0.503953	0.503953
	0.513248	0.513248
	0.502824	0.502824
	0.491941	0.491941
	0.516667	0.516667
	0.507814	0.507814
	0.50377	0.50377
	0.511584	0.511584
	0.517598	0.517598
	0.513935	0.513935
	0.495955	0.495955
	0.486828	0.486828
	0.524786	0.524786
	0.508242	0.508242
	0.472695	0.472695
	0.476847	0.476847
	0.491484	0.491484
	0.490247	0.490247
	0.497802	0.497802
	0.497558	0.497558
	0.510012	0.510012
	0.507998	0.507998
	0.499466	0.499466
	0.502579	0.502579
	0.479274	0.479274
	0.47645	0.47645
	0.494933	0.494933
	0.492247	0.492247
	0.490537	0.490537
	0.495696	0.495696
	0.498779	0.498779
	0.497543	0.497543
	0.501618	0.501618
	0.499878	0.499878
	0.486111	0.486111
	0.490476	0.490476
	0.51511	0.51511
	0.515293	0.515293
	0.490385	0.490385
	0.488828	0.488828
	0.499756	0.499756
	0.497085	0.497085
	0.488507	0.488507
	0.492048	0.492048
	0.506578	0.506578
	0.495375	0.495375
	0.482005	0.482005
	0.482845	0.482845
	0.47152	0.47152
	0.479258	0.479258
	0.500107	0.500107
	0.506883	0.506883
	0.499741	0.499741
	0.484005	0.484005
	0.50554	0.50554
	0.507814	0.507814
	0.511401	0.511401
	0.506456	0.506456
	0.508364	0.508364
	0.505769	0.505769
	0.477976	0.477976
	0.481013	0.481013
	0.50783	0.50783
	0.507921	0.507921
	0.491056	0.491056
	0.481639	0.481639
	0.492613	0.492613
	0.494689	0.494689
	0.491804	0.491804
	0.490888	0.490888
	0.494414	0.494414
	0.495131	0.495131
	0.497634	0.497634
	0.487744	0.487744
	0.502534	0.502534
	0.505128	0.505128
	0.499847	0.499847
	0.502167	0.502167
	0.487363	0.487363
	0.486859	0.486859
	0.499267	0.499267
	0.500595	0.500595
	0.495986	0.495986
	0.492979	0.492979
	0.506258	0.506258
	0.504457	0.504457
	0.488874	0.488874
	0.490705	0.490705
	0.527344	0.527344
	0.523715	0.523715
	0.499471	0.499471
	0.494955	0.494955
	0.515073	0.515073
	0.513905	0.513905
	0.506415	0.506415
	0.508595	0.508595
	0.510542	0.510542
	0.503893	0.503893
	0.515416	0.515416
	0.509935	0.509935
	0.501308	0.501308
	0.503722	0.503722
	0.508471	0.508471
	0.511554	0.511554
	0.494659	0.494659
	0.495157	0.495157
	0.493818	0.493818
	0.493476	0.493476
	0.489754	0.489754
	0.50151	0.50151
	0.491996	0.491996
	0.489723	0.489723
	0.518873	0.518873
	0.519589	0.519589
	0.495095	0.495095
	0.497991	0.497991
	0.493912	0.493912
	0.501137	0.501137
	0.487013	0.487013
	0.491887	0.491887
	0.505388	0.505388
	0.509172	0.509172
	0.467767	0.467767
	0.469075	0.469075
	0.506166	0.506166
	0.508486	0.508486
	0.484678	0.484678
	0.484662	0.484662
	0.485877	0.485877
	0.488617	0.488617
	0.497695	0.497695
	0.485814	0.485814
	0.494815	0.494815
	0.502133	0.502133
	0.502927	0.502927
	0.501012	0.501012
	0.488446	0.488446
	0.49061	0.49061
	0.480084	0.480084
	0.486297	0.486297
	0.50313	0.50313
	0.480318	0.480318
	0.505793	0.505793
	0.505263	0.505263
	0.492806	0.492806
	0.494005	0.494005
	0.498458	0.498458
	0.502896	0.502896
	0.506135	0.506135
	0.509592	0.509592
	0.50176	0.50176
	0.490252	0.490252
	0.503924	0.503924
	0.511289	0.511289
	0.496995	0.496995
	0.494955	0.494955
	0.510184	0.510184
	0.510044	0.510044
	0.501012	0.501012
	0.502507	0.502507
	0.49849	0.49849
	0.504126	0.504126
	0.502741	0.502741
	0.501464	0.501464
	0.515135	0.515135
	0.514108	0.514108
	0.498645	0.498645
	0.508035	0.508035
	0.494239	0.494239
	0.503862	0.503862
	0.508455	0.508455
	0.503955	0.503955
	0.494472	0.494472
	0.504734	0.504734
	0.499642	0.499642
	0.508689	0.508689
	0.501417	0.501417
	0.504142	0.504142
	0.544986	0.544986
	0.522002	0.522002
	0.489443	0.489443
	0.485705	0.485705
	0.482498	0.482498
	0.488477	0.488477
	0.490128	0.490128
	0.483697	0.483697
	0.491607	0.491607
	0.498458	0.498458
	0.490782	0.490782
	0.489271	0.489271
	0.494394	0.494394
	0.491934	0.491934
	0.490112	0.490112
	0.49645	0.49645
	0.497991	0.497991
	0.495905	0.495905
	0.507599	0.507599
	0.511943	0.511943
	0.497804	0.497804
	0.500234	0.500234
	0.491981	0.491981
	0.487714	0.487714
	0.480505	0.480505
	0.484024	0.484024
	0.498614	0.498614
	0.48541	0.48541
	0.490377	0.490377
	0.513827	0.513827
	0.480271	0.480271
	0.47957	0.47957
	0.504874	0.504874
	0.506057	0.506057
	0.479882	0.479882
	0.476331	0.476331
	0.51811	0.51811
	0.508409	0.508409
	0.510075	0.510075
	0.492899	0.492899
	0.46663	0.46663
	0.484039	0.484039
	0.492292	0.492292
	0.498054	0.498054
	0.504329	0.504329
	0.497649	0.497649
	0.507832	0.507832
	0.507054	0.507054
	0.513656	0.513656
	0.522812	0.522812
	0.506742	0.506742
	0.508284	0.508284
	0.514949	0.514949
	0.506805	0.506805
	0.48597	0.48597
	0.495515	0.495515
	0.502585	0.502585
	0.500436	0.500436
	0.498988	0.498988
	0.498957	0.498957
	0.483993	0.483993
	0.486967	0.486967
	0.491171	0.491171
	0.490579	0.490579
	0.491405	0.491405
	0.490377	0.490377
	0.492012	0.492012
	0.489116	0.489116
	0.499362	0.499362
	0.498848	0.498848
	0.507505	0.507505
	0.513469	0.513469
	0.484366	0.484366
	0.487543	0.487543
	0.488617	0.488617
	0.492168	0.492168
	0.479461	0.479461
	0.484662	0.484662
	0.498894	0.498894
	0.503177	0.503177
	0.490782	0.490782
	0.496668	0.496668
	0.50176	0.50176
	0.499798	0.499798
	0.479259	0.479259
	0.507895	0.507895
	0.489178	0.489178
	0.496948	0.496948
	0.492915	0.492915
	0.495048	0.495048
	0.513469	0.513469
	0.515416	0.515416
	0.49522	0.49522
	0.496387	0.496387
	0.493865	0.493865
	0.501059	0.501059
	0.491638	0.491638
	0.490143	0.490143
	0.493429	0.493429
	0.492557	0.492557
	0.48446	0.48446
	0.485176	0.485176
	0.503332	0.503332
	0.498318	0.498318
	0.493211	0.493211
	0.496979	0.496979
	0.494628	0.494628
	0.499689	0.499689
	0.498194	0.498194
	0.505341	0.505341
	0.50123	0.50123
	0.5045	0.5045
	0.502273	0.502273
	0.507101	0.507101
	0.502102	0.502102
	0.502087	0.502087
	0.504812	0.504812
	0.512037	0.512037
	0.497384	0.497384
	0.484584	0.484584
	0.528648	0.528648
	0.529243	0.529243
	0.496871	0.496871
	0.49127	0.49127
	0.504441	0.504441
	0.50464	0.50464
	0.504976	0.504976
	0.504915	0.504915
	0.504289	0.504289
	0.497222	0.497222
	0.511981	0.511981
	0.508074	0.508074
	0.504686	0.504686
	0.502625	0.502625
	0.509539	0.509539
	0.515171	0.515171
	0.498458	0.498458
	0.493834	0.493834
	0.489484	0.489484
	0.485211	0.485211
	0.488462	0.488462
	0.506288	0.506288
	0.491911	0.491911
	0.490583	0.490583
	0.511477	0.511477
	0.51073	0.51073
	0.491987	0.491987
	0.497497	0.497497
	0.492109	0.492109
	0.498779	0.498779
	0.481212	0.481212
	0.488126	0.488126
	0.507295	0.507295
	0.513553	0.513553
	0.467689	0.467689
	0.476038	0.476038
	0.499725	0.499725
	0.505174	0.505174
	0.480739	0.480739
	0.483913	0.483913
	0.496505	0.496505
	0.49562	0.49562
	0.502839	0.502839
	0.489713	0.489713
	0.49072	0.49072
	0.500305	0.500305
	0.501496	0.501496
	0.501221	0.501221
	0.484646	0.484646
	0.485241	0.485241
	0.476389	0.476389
	0.482616	0.482616
	0.500488	0.500488
	0.48054	0.48054
	0.495269	0.495269
	0.497787	0.497787
	0.490934	0.490934
	0.49304	0.49304
	0.507097	0.507097
	0.502411	0.502411
	0.503053	0.503053
	0.511416	0.511416
	0.505937	0.505937
	0.492445	0.492445
	0.499023	0.499023
	0.510974	0.510974
	0.491026	0.491026
	0.492613	0.492613
	0.513904	0.513904
[truncated: 21,981 more rows]

## Sheet: Figure 4e
	0	1	2	3	4	5	6	7	8	9	10	11	12	13	14	15	16	17	18	19	20	21	22	23	24	25	26	27	28	29	30	31	32	33	34	35	36	37	38	39	40	41	42	43	44	45	46	47	48
0	0.979793	0.0350094	0.0531015	0.0451128	0.0516917	0.0239662	0.0209117	0.0202068	0.0281955	0.0300752	0.0289004	0.0333647	0.0338346	0.0256109	0.0018797	0.00446429	0.0270207	0.0110432	0.0244361	0.0211466	0.0246711	0.0183271	0.0305451	0.018797	0.0225564	0.0225564	0.0305451	0.0263158	0.0335996	0.0216165	0.0183271	0.0274906	0.0101034	0.0230263	0.0277256	0.0195019	0.024906	0.0171523	0.0209117	0.0206767	0.0284305	0.0159774	0.0159774	0.0234962	0.0180921	0.031485	0.0281955	0.0291353	0.0263158
1	0.0300752	0.997885	0.0625	0.0481673	0.0345395	0.0357143	0.0220865	0.043703	0.0345395	0.0281955	0.0317199	0.0359492	0.0260808	0.0204417	0.00234962	0.00704887	0.0281955	0.0202068	0.0272556	0.024906	0.031485	0.025141	0.0441729	0.0260808	0.0350094	0.0246711	0.0237312	0.0307801	0.0455827	0.0380639	0.0401786	0.0451128	0.0352444	0.0300752	0.0321898	0.0303102	0.0361842	0.0321898	0.0364192	0.0272556	0.0458177	0.0303102	0.0333647	0.0230263	0.0230263	0.0401786	0.0484023	0.0394737	0.0427632
2	0.0455827	0.0676692	0.889098	0.0843515	0.0486372	0.0453477	0.0378289	0.0671992	0.0317199	0.0429981	0.0857613	0.0742481	0.0305451	0.0272556	0.00728383	0.00869361	0.0509868	0.0176222	0.056156	0.0420583	0.0284305	0.0317199	0.0554511	0.0357143	0.0476974	0.0613252	0.0399436	0.0552162	0.0683741	0.0418233	0.0467575	0.0592105	0.0328947	0.0528665	0.0432331	0.0338346	0.0523966	0.0505169	0.0345395	0.0547462	0.0667293	0.0340695	0.0615602	0.0566259	0.049812	0.0589756	0.0660244	0.0568609	0.0737782
3	0.0380639	0.0573308	0.120301	0.846335	0.0328947	0.0331297	0.031485	0.0444079	0.0458177	0.0385338	0.0528665	0.0780075	0.0319549	0.0195019	0.0119831	0.0103383	0.0538064	0.0216165	0.0378289	0.0521617	0.0392387	0.0345395	0.0542763	0.0352444	0.0549812	0.0756579	0.0392387	0.0636748	0.0474624	0.0343045	0.0390038	0.0491071	0.037594	0.0368891	0.0589756	0.0390038	0.0350094	0.0606203	0.03125	0.0462876	0.0646147	0.0455827	0.0526316	0.0526316	0.043703	0.0493421	0.0740132	0.0578008	0.0615602
4	0.0523966	0.0317199	0.0345395	0.0328947	0.940789	0.0176222	0.0115132	0.0157425	0.0338346	0.031485	0.0455827	0.0324248	0.0272556	0.0326598	0.00258459	0.00305451	0.0223214	0.00963346	0.0138628	0.0199718	0.025141	0.0145677	0.0211466	0.012218	0.019032	0.0178571	0.0225564	0.0166823	0.0218515	0.0136278	0.018562	0.0180921	0.0169173	0.0281955	0.0213816	0.0169173	0.0253759	0.0164474	0.0164474	0.0199718	0.0178571	0.0119831	0.0220865	0.0136278	0.0105733	0.0225564	0.0263158	0.0211466	0.0274906
5	0.0343045	0.0425282	0.0338346	0.0343045	0.0267857	0.982143	0.0575658	0.0662594	0.0258459	0.0225564	0.0371241	0.0427632	0.0274906	0.0216165	0.00164474	0.00845865	0.0603853	0.0420583	0.0380639	0.037359	0.0218515	0.0343045	0.0667293	0.0286654	0.0512218	0.0371241	0.0465226	0.0514568	0.050047	0.0382989	0.0446429	0.0432331	0.0296053	0.031015	0.0472274	0.0347744	0.0422932	0.0324248	0.025141	0.0636748	0.0566259	0.0390038	0.037594	0.0420583	0.0380639	0.0472274	0.0484023	0.056391	0.0324248
6	0.0192669	0.0218515	0.0298402	0.0242011	0.0166823	0.0585056	0.484023	0.0491071	0.0183271	0.0206767	0.0209117	0.0239662	0.0148026	0.0195019	0.0075188	0.00892857	0.031015	0.0343045	0.0467575	0.0197368	0.0227914	0.0176222	0.0371241	0.0427632	0.0324248	0.0328947	0.0242011	0.0284305	0.0425282	0.0361842	0.037594	0.0321898	0.0256109	0.0159774	0.0458177	0.0432331	0.0305451	0.0317199	0.0237312	0.0293703	0.0451128	0.0359492	0.0260808	0.0324248	0.0331297	0.0418233	0.031015	0.025141	0.0340695
7	0.0202068	0.0265508	0.0535714	0.0364192	0.0197368	0.0702538	0.0641447	0.878994	0.0239662	0.0317199	0.0397086	0.0491071	0.0242011	0.0171523	0.00681391	0.018797	0.0533365	0.0307801	0.0667293	0.0481673	0.0380639	0.0453477	0.049812	0.0392387	0.050047	0.0427632	0.0556861	0.0462876	0.0796523	0.0516917	0.0660244	0.062735	0.0413534	0.0338346	0.0284305	0.0488722	0.0730733	0.0415883	0.0453477	0.0535714	0.0465226	0.0481673	0.0545113	0.0592105	0.0486372	0.0526316	0.0526316	0.0432331	0.0495771
8	0.0401786	0.0413534	0.0425282	0.0519267	0.043468	0.0270207	0.0176222	0.0293703	0.694784	0.0335996	0.024906	0.0343045	0.031015	0.037359	0.0018797	0.0101034	0.0279605	0.0136278	0.0213816	0.0279605	0.0133929	0.0237312	0.0227914	0.0162124	0.0340695	0.0293703	0.0234962	0.0169173	0.024906	0.0260808	0.0195019	0.0220865	0.0162124	0.0216165	0.0242011	0.024906	0.0216165	0.0211466	0.0162124	0.0286654	0.0366541	0.0202068	0.0202068	0.018797	0.0136278	0.0286654	0.0404135	0.0307801	0.0274906
9	0.0317199	0.0366541	0.037359	0.0265508	0.0401786	0.0265508	0.0150376	0.0347744	0.0289004	0.957472	0.0596805	0.0406485	0.0420583	0.0305451	0.00822368	0.00916353	0.0258459	0.0136278	0.0279605	0.0173872	0.018562	0.0204417	0.0364192	0.0284305	0.031485	0.0239662	0.0274906	0.0338346	0.050282	0.0281955	0.024906	0.037359	0.0303102	0.0260808	0.0350094	0.037594	0.0263158	0.0256109	0.031015	0.0479323	0.0399436	0.0303102	0.0317199	0.0223214	0.0234962	0.0415883	0.0333647	0.0237312	0.0371241
10	0.0317199	0.0357143	0.0570959	0.0408835	0.0303102	0.0272556	0.0176222	0.0371241	0.0253759	0.0427632	0.924577	0.0575658	0.0202068	0.0279605	0.00634398	0.0108083	0.0232613	0.012218	0.0213816	0.0319549	0.0143327	0.0364192	0.03125	0.0110432	0.031015	0.0239662	0.0277256	0.0326598	0.0340695	0.0202068	0.0195019	0.0270207	0.0239662	0.0338346	0.0234962	0.0150376	0.0300752	0.024906	0.0244361	0.0345395	0.0291353	0.0162124	0.0265508	0.0258459	0.018797	0.0281955	0.043468	0.0274906	0.0347744
11	0.0291353	0.0451128	0.0704887	0.074718	0.0394737	0.0460526	0.0195019	0.0333647	0.0284305	0.0399436	0.0700188	0.495066	0.0347744	0.0296053	0.00704887	0.0159774	0.0350094	0.0284305	0.0406485	0.043468	0.0307801	0.031485	0.043938	0.0265508	0.0411184	0.0552162	0.0380639	0.0523966	0.0512218	0.0324248	0.0399436	0.0460526	0.0270207	0.043468	0.0392387	0.0293703	0.0420583	0.0453477	0.0465226	0.0350094	0.0378289	0.0418233	0.0422932	0.0380639	0.0406485	0.0408835	0.0460526	0.0333647	0.0460526
12	0.0321898	0.012218	0.0258459	0.0274906	0.0343045	0.0265508	0.012218	0.0279605	0.0289004	0.0359492	0.0286654	0.0267857	0.776081	0.0239662	0.00399436	0.0101034	0.0239662	0.0129229	0.0192669	0.0143327	0.0218515	0.0213816	0.0298402	0.0112782	0.0173872	0.0284305	0.0239662	0.0256109	0.0211466	0.012688	0.0166823	0.0232613	0.0133929	0.018562	0.0131579	0.0138628	0.0115132	0.0244361	0.0164474	0.0338346	0.0133929	0.0143327	0.0166823	0.0157425	0.018562	0.0199718	0.0242011	0.0213816	0.0305451
13	0.0326598	0.0202068	0.031015	0.024906	0.0364192	0.0274906	0.0173872	0.0317199	0.031015	0.0220865	0.0481673	0.0286654	0.0307801	0.916118	0.0037594	0.0129229	0.0232613	0.0143327	0.0204417	0.0171523	0.0157425	0.0321898	0.0267857	0.0171523	0.0209117	0.0220865	0.024906	0.0455827	0.0293703	0.0159774	0.0237312	0.0180921	0.0239662	0.0300752	0.0206767	0.0129229	0.0148026	0.0162124	0.0244361	0.0326598	0.0357143	0.0133929	0.0206767	0.018797	0.0183271	0.0296053	0.0237312	0.0260808	0.0272556
14	0.00352444	0.00328947	0.00328947	0.0056391	0.0037594	0.00305451	0.00328947	0.0101034	0.00352444	0.00258459	0.00681391	0.00540414	0.00469925	0.000469925	0.785949	0.0131579	0.00704887	0.00798872	0.00681391	0.0105733	0.00798872	0.0108083	0.0110432	0.00634398	0.00916353	0.00798872	0.0140977	0.0105733	0.0115132	0.012453	0.0093985	0.0105733	0.012453	0.0075188	0.0105733	0.00986842	0.0110432	0.00704887	0.00587406	0.0129229	0.00845865	0.00916353	0.00822368	0.0143327	0.0093985	0.00845865	0.00869361	0.0115132	0.0143327
15	0.00587406	0.00845865	0.0075188	0.00916353	0.00775376	0.0110432	0.00587406	0.0131579	0.0075188	0.00869361	0.0105733	0.00916353	0.00728383	0.0110432	0.00681391	0.717105	0.0103383	0.012453	0.0145677	0.0152726	0.0183271	0.0155075	0.0183271	0.0133929	0.019032	0.0180921	0.0157425	0.0133929	0.019032	0.0272556	0.019032	0.0211466	0.0133929	0.00963346	0.0152726	0.0155075	0.0108083	0.0150376	0.0140977	0.0183271	0.0230263	0.0133929	0.0171523	0.0140977	0.018797	0.0136278	0.0131579	0.0173872	0.0155075
16	0.0256109	0.0296053	0.037359	0.0420583	0.0347744	0.056156	0.0286654	0.0493421	0.0281955	0.0204417	0.0281955	0.031015	0.0286654	0.0176222	0.0112782	0.0148026	0.986607	0.043938	0.0709586	0.0634398	0.0566259	0.0646147	0.0568609	0.0488722	0.0726034	0.0507519	0.0462876	0.0507519	0.0657895	0.0481673	0.0481673	0.0641447	0.0390038	0.050047	0.0559211	0.0615602	0.062265	0.0493421	0.0521617	0.0559211	0.0549812	0.0432331	0.0444079	0.0542763	0.0587406	0.0484023	0.0660244	0.0552162	0.0608553
17	0.0157425	0.0136278	0.0103383	0.0140977	0.00610902	0.0206767	0.0237312	0.0230263	0.00986842	0.0260808	0.0136278	0.0272556	0.012688	0.012688	0.00422932	0.0133929	0.0514568	0.816494	0.0606203	0.03125	0.0737782	0.0516917	0.0368891	0.0629699	0.0394737	0.0420583	0.0575658	0.0359492	0.0476974	0.0526316	0.0469925	0.0578008	0.0359492	0.0335996	0.0366541	0.0573308	0.0592105	0.0307801	0.0507519	0.043703	0.0326598	0.0446429	0.0303102	0.0420583	0.0350094	0.0364192	0.031015	0.0354793	0.0246711
18	0.0202068	0.0253759	0.0352444	0.0357143	0.0192669	0.0307801	0.0246711	0.0481673	0.019032	0.0270207	0.0234962	0.0382989	0.0197368	0.018797	0.00845865	0.0183271	0.0782425	0.0662594	0.849624	0.0765977	0.0803571	0.0528665	0.0469925	0.0533365	0.0674342	0.0834117	0.0582707	0.0465226	0.0458177	0.0533365	0.0822368	0.0714286	0.0406485	0.0589756	0.0491071	0.0585056	0.0462876	0.0758929	0.062735	0.0465226	0.0570959	0.0507519	0.0460526	0.0796523	0.0476974	0.0545113	0.0446429	0.0469925	0.068844
19	0.0220865	0.0211466	0.0387688	0.043703	0.0211466	0.0335996	0.0206767	0.0507519	0.0197368	0.0223214	0.0281955	0.0399436	0.0166823	0.0145677	0.00892857	0.0105733	0.0679041	0.0404135	0.0899906	0.955357	0.0667293	0.0552162	0.049812	0.050282	0.0742481	0.0789474	0.0589756	0.043703	0.0488722	0.056156	0.062735	0.0986842	0.0324248	0.0335996	0.0404135	0.0467575	0.0578008	0.0716635	0.0556861	0.0474624	0.0639098	0.0479323	0.0472274	0.0615602	0.0610902	0.0509868	0.0469925	0.0455827	0.0531015
20	0.0173872	0.0152726	0.0199718	0.0270207	0.0171523	0.0164474	0.0143327	0.031015	0.0101034	0.0180921	0.0183271	0.0350094	0.0206767	0.012453	0.00916353	0.00681391	0.0610902	0.0429981	0.0646147	0.0545113	0.835056	0.0578008	0.0472274	0.0476974	0.0408835	0.0714286	0.0726034	0.0526316	0.0509868	0.0340695	0.0415883	0.0634398	0.043468	0.037594	0.037594	0.0406485	0.0474624	0.0361842	0.0789474	0.056156	0.0244361	0.0211466	0.0359492	0.0625	0.0723684	0.0451128	0.0307801	0.0305451	0.0458177
21	0.0213816	0.019032	0.0253759	0.0331297	0.0155075	0.0244361	0.0244361	0.0284305	0.0267857	0.0223214	0.0267857	0.0286654	0.0227914	0.0244361	0.0075188	0.0117481	0.0540414	0.043468	0.0582707	0.037359	0.0573308	0.919408	0.0566259	0.0462876	0.0625	0.0664944	0.0735432	0.0655545	0.0538064	0.0359492	0.0357143	0.0481673	0.0542763	0.0606203	0.0472274	0.0420583	0.0347744	0.0636748	0.0425282	0.0540414	0.0556861	0.0305451	0.0429981	0.0528665	0.0519267	0.0493421	0.0418233	0.037359	0.0479323
22	0.0239662	0.0319549	0.0469925	0.0493421	0.0239662	0.0476974	0.0354793	0.0446429	0.0230263	0.025141	0.0361842	0.0451128	0.0281955	0.0232613	0.00587406	0.00963346	0.0582707	0.0469925	0.0514568	0.0578008	0.0505169	0.0554511	0.943374	0.0702538	0.0667293	0.0566259	0.0526316	0.0592105	0.0916353	0.0695489	0.0714286	0.0629699	0.0448778	0.0617951	0.0770677	0.0780075	0.0559211	0.0646147	0.0512218	0.0728383	0.0606203	0.0540414	0.0535714	0.0552162	0.050282	0.0791823	0.0657895	0.0427632	0.0479323
23	0.0164474	0.0232613	0.0333647	0.0331297	0.0176222	0.0317199	0.0307801	0.0293703	0.0155075	0.0230263	0.0246711	0.0392387	0.0133929	0.018562	0.0138628	0.0150376	0.0462876	0.0585056	0.0578008	0.0620301	0.0446429	0.0549812	0.0526316	0.839286	0.0700188	0.0599154	0.0608553	0.050282	0.0709586	0.0695489	0.0791823	0.0599154	0.0693139	0.0392387	0.050047	0.0465226	0.0453477	0.0516917	0.075188	0.0540414	0.0702538	0.0723684	0.0453477	0.0585056	0.0538064	0.0413534	0.0761278	0.0481673	0.0474624
24	0.0265508	0.037359	0.0413534	0.0516917	0.0136278	0.0455827	0.0331297	0.0465226	0.0267857	0.0237312	0.0270207	0.0554511	0.0216165	0.0171523	0.0105733	0.0145677	0.0653195	0.0641447	0.0805921	0.0690789	0.0646147	0.0660244	0.0578008	0.0850564	0.988487	0.0592105	0.050047	0.0568609	0.0648496	0.0709586	0.0744831	0.0787124	0.0481673	0.0467575	0.0718985	0.0758929	0.0617951	0.0768327	0.0507519	0.0401786	0.0620301	0.0768327	0.0756579	0.0690789	0.0578008	0.0643797	0.0570959	0.0570959	0.0683741
25	0.0225564	0.0291353	0.0441729	0.056156	0.0220865	0.0239662	0.0239662	0.0488722	0.0258459	0.0232613	0.0263158	0.0641447	0.0307801	0.0192669	0.0119831	0.019032	0.0662594	0.0629699	0.0721335	0.0798872	0.0758929	0.0662594	0.0683741	0.0841165	0.062735	0.93938	0.0538064	0.0702538	0.0775376	0.0570959	0.0671992	0.0798872	0.0653195	0.043468	0.0632049	0.0681391	0.0650846	0.0796523	0.0608553	0.0479323	0.0582707	0.0354793	0.0542763	0.0740132	0.0549812	0.0615602	0.0547462	0.0528665	0.0681391
26	0.0157425	0.0140977	0.0230263	0.0150376	0.0206767	0.0326598	0.0171523	0.0317199	0.0176222	0.0387688	0.0204417	0.031015	0.0234962	0.0166823	0.00822368	0.0129229	0.0568609	0.0533365	0.0484023	0.0575658	0.0883459	0.0608553	0.043703	0.0521617	0.0364192	0.0587406	0.961936	0.087406	0.0458177	0.0451128	0.0413534	0.0554511	0.0418233	0.0458177	0.0514568	0.0526316	0.0427632	0.050047	0.0617951	0.0829417	0.0444079	0.0535714	0.0385338	0.043938	0.0573308	0.0803571	0.0451128	0.0425282	0.0357143
27	0.0331297	0.0352444	0.0411184	0.0521617	0.0265508	0.0415883	0.0298402	0.0568609	0.0277256	0.0413534	0.0399436	0.0526316	0.0338346	0.0380639	0.0105733	0.0171523	0.0763628	0.0578008	0.0683741	0.0472274	0.0737782	0.0770677	0.0606203	0.0585056	0.0547462	0.0773026	0.0744831	0.893327	0.0829417	0.0523966	0.056391	0.0827068	0.0488722	0.0707237	0.0780075	0.074953	0.0488722	0.0613252	0.0690789	0.0878759	0.062735	0.050047	0.0474624	0.0737782	0.0775376	0.0805921	0.0683741	0.0512218	0.0556861
28	0.025141	0.0289004	0.0615602	0.0636748	0.0279605	0.0413534	0.0387688	0.0578008	0.0277256	0.0394737	0.0392387	0.0512218	0.0246711	0.0265508	0.0143327	0.0296053	0.0808271	0.0343045	0.0516917	0.0634398	0.062735	0.0662594	0.0679041	0.0756579	0.0742481	0.074718	0.0474624	0.0599154	0.809915	0.0610902	0.0531015	0.0643797	0.0606203	0.0545113	0.0820019	0.056391	0.0573308	0.0535714	0.0758929	0.0669643	0.0773026	0.0589756	0.0615602	0.0594455	0.0655545	0.075188	0.0714286	0.0733083	0.0693139
29	0.0197368	0.0286654	0.0425282	0.0258459	0.0178571	0.0399436	0.0244361	0.0545113	0.0265508	0.0343045	0.0223214	0.0335996	0.018562	0.0192669	0.00986842	0.0223214	0.056391	0.0592105	0.0474624	0.0484023	0.0413534	0.0509868	0.0592105	0.0662594	0.0660244	0.0599154	0.0444079	0.056391	0.0639098	0.991306	0.0648496	0.056391	0.0474624	0.0533365	0.0406485	0.0773026	0.0429981	0.0568609	0.0293703	0.0585056	0.0540414	0.0507519	0.0512218	0.0486372	0.0573308	0.0392387	0.050047	0.0420583	0.043468
30	0.018562	0.0258459	0.0392387	0.0202068	0.0244361	0.0382989	0.0267857	0.0650846	0.0206767	0.0307801	0.0279605	0.037594	0.0237312	0.0136278	0.00704887	0.0143327	0.0596805	0.0516917	0.0709586	0.050282	0.0542763	0.0585056	0.0512218	0.0817669	0.0664944	0.0662594	0.0528665	0.0608553	0.0657895	0.0613252	0.829417	0.102914	0.0394737	0.0462876	0.0580357	0.062735	0.0707237	0.0578008	0.0794173	0.0427632	0.0531015	0.0566259	0.0592105	0.0606203	0.0606203	0.0660244	0.0540414	0.0528665	0.0531015
31	0.0220865	0.0223214	0.0552162	0.0441729	0.0202068	0.0343045	0.0274906	0.0723684	0.0202068	0.0253759	0.0307801	0.0589756	0.0300752	0.0204417	0.012218	0.0263158	0.0526316	0.0683741	0.0862312	0.075188	0.0970395	0.0484023	0.0634398	0.0777726	0.0758929	0.0843515	0.0765977	0.0789474	0.0726034	0.0808271	0.0770677	0.767622	0.043938	0.062265	0.0667293	0.0808271	0.0829417	0.0780075	0.0615602	0.074718	0.0650846	0.068609	0.0899906	0.0754229	0.0711936	0.0765977	0.0573308	0.0662594	0.0620301
32	0.00916353	0.0333647	0.031015	0.0270207	0.0225564	0.0242011	0.031485	0.0364192	0.0166823	0.0265508	0.0293703	0.0401786	0.0145677	0.018562	0.0110432	0.0138628	0.0331297	0.0474624	0.0521617	0.0538064	0.0526316	0.0474624	0.0531015	0.062735	0.0702538	0.0582707	0.0620301	0.0540414	0.0650846	0.0784774	0.0587406	0.056156	0.975564	0.0709586	0.043468	0.0573308	0.0521617	0.0547462	0.074718	0.0420583	0.0580357	0.0390038	0.0451128	0.0566259	0.0601504	0.0476974	0.0425282	0.0258459	0.0371241
33	0.0202068	0.0380639	0.0481673	0.0509868	0.0277256	0.0260808	0.0234962	0.037594	0.0260808	0.0279605	0.0411184	0.0385338	0.0256109	0.0272556	0.00892857	0.00798872	0.0460526	0.0366541	0.0481673	0.0413534	0.0552162	0.0592105	0.062265	0.0542763	0.0608553	0.062265	0.0662594	0.0573308	0.0507519	0.0599154	0.0625	0.0516917	0.0714286	0.939615	0.0596805	0.0516917	0.0338346	0.0592105	0.0540414	0.0662594	0.0718985	0.0458177	0.0352444	0.0507519	0.0596805	0.0610902	0.0474624	0.0418233	0.0408835
34	0.0277256	0.0382989	0.0587406	0.0406485	0.0216165	0.0493421	0.0345395	0.0472274	0.0237312	0.0352444	0.0352444	0.0542763	0.0234962	0.0213816	0.0183271	0.0192669	0.0709586	0.0446429	0.0716635	0.0392387	0.0418233	0.0552162	0.0707237	0.0578008	0.0714286	0.0617951	0.0674342	0.0556861	0.0885808	0.0580357	0.0514568	0.0486372	0.0540414	0.0566259	0.944784	0.0657895	0.0446429	0.0608553	0.0528665	0.0615602	0.101034	0.0448778	0.0570959	0.0660244	0.0585056	0.0629699	0.0697838	0.0509868	0.0608553
35	0.0176222	0.0246711	0.0286654	0.0350094	0.018797	0.0347744	0.0404135	0.0512218	0.0211466	0.0347744	0.0242011	0.0284305	0.0197368	0.0108083	0.00798872	0.0129229	0.0387688	0.0533365	0.0643797	0.0451128	0.0422932	0.0549812	0.0681391	0.0559211	0.0514568	0.074718	0.0711936	0.0660244	0.0632049	0.0549812	0.0519267	0.0662594	0.0453477	0.0390038	0.0521617	0.785714	0.0653195	0.0625	0.0444079	0.0552162	0.0721335	0.0509868	0.050047	0.0364192	0.0545113	0.0479323	0.0596805	0.068609	0.0610902
36	0.0195019	0.0427632	0.0397086	0.0303102	0.0307801	0.0523966	0.0361842	0.0817669	0.0281955	0.0385338	0.050047	0.0444079	0.0195019	0.0197368	0.012218	0.0199718	0.0657895	0.0533365	0.0648496	0.050047	0.0507519	0.0568609	0.0540414	0.0545113	0.0730733	0.062265	0.0657895	0.0338346	0.0683741	0.0495771	0.0599154	0.0817669	0.043468	0.0397086	0.0554511	0.0632049	0.859962	0.0634398	0.0460526	0.0427632	0.0639098	0.0636748	0.056156	0.0589756	0.0582707	0.0540414	0.0521617	0.0540414	0.0629699
37	0.0237312	0.0211466	0.0460526	0.0474624	0.0286654	0.0458177	0.0296053	0.050282	0.0230263	0.03125	0.0352444	0.0578008	0.0265508	0.0211466	0.0103383	0.0178571	0.0589756	0.0460526	0.0733083	0.0704887	0.0415883	0.0761278	0.0669643	0.0641447	0.0869361	0.0817669	0.0761278	0.0629699	0.0704887	0.0528665	0.0754229	0.0836466	0.0721335	0.0366541	0.0559211	0.0730733	0.0568609	0.987782	0.0592105	0.0784774	0.0615602	0.0479323	0.0728383	0.074718	0.0740132	0.0657895	0.0711936	0.0545113	0.0603853
38	0.0152726	0.0216165	0.0296053	0.0296053	0.0244361	0.0289004	0.0237312	0.0366541	0.0157425	0.0204417	0.0296053	0.0368891	0.0227914	0.0101034	0.012688	0.0112782	0.0397086	0.0587406	0.049812	0.0458177	0.0693139	0.0429981	0.0575658	0.0730733	0.0481673	0.0469925	0.0660244	0.0709586	0.0843515	0.049812	0.0625	0.0660244	0.0399436	0.0432331	0.0422932	0.0554511	0.0476974	0.0568609	0.753994	0.0801222	0.0394737	0.0479323	0.0385338	0.0740132	0.0585056	0.0780075	0.0432331	0.0472274	0.0350094
39	0.0242011	0.0331297	0.0305451	0.03125	0.0263158	0.0385338	0.0204417	0.0578008	0.0361842	0.0418233	0.0418233	0.0392387	0.0347744	0.0237312	0.0119831	0.0129229	0.0556861	0.0425282	0.0493421	0.0394737	0.0462876	0.0789474	0.0777726	0.0427632	0.0549812	0.0671992	0.0700188	0.0850564	0.0773026	0.0580357	0.0573308	0.0702538	0.050282	0.0784774	0.0780075	0.0533365	0.0540414	0.0655545	0.0697838	0.849624	0.0554511	0.043468	0.0462876	0.0674342	0.0758929	0.103853	0.0582707	0.0486372	0.0528665
40	0.0350094	0.0368891	0.0554511	0.0460526	0.0225564	0.0476974	0.0371241	0.0458177	0.031015	0.0378289	0.0453477	0.0554511	0.0204417	0.0166823	0.00728383	0.019032	0.0596805	0.0399436	0.0465226	0.0415883	0.0418233	0.0427632	0.0718985	0.0643797	0.0589756	0.0690789	0.0582707	0.0737782	0.0895207	0.050282	0.0754229	0.0711936	0.0472274	0.0559211	0.0916353	0.0775376	0.0660244	0.0484023	0.062265	0.0469925	0.790648	0.0488722	0.0662594	0.0549812	0.0486372	0.0975094	0.0904605	0.0902256	0.0744831
41	0.0131579	0.0284305	0.0281955	0.0246711	0.0227914	0.0354793	0.0265508	0.0293703	0.0213816	0.0328947	0.0307801	0.0319549	0.0220865	0.0110432	0.00704887	0.0178571	0.0469925	0.0465226	0.0580357	0.0378289	0.0387688	0.0422932	0.0444079	0.0728383	0.0585056	0.043703	0.0549812	0.0460526	0.049812	0.050282	0.050047	0.062735	0.0317199	0.0371241	0.0662594	0.068609	0.0587406	0.0331297	0.0679041	0.0476974	0.0601504	0.981438	0.0512218	0.0352444	0.0465226	0.0646147	0.0533365	0.0610902	0.0570959
42	0.0197368	0.0291353	0.0484023	0.043938	0.0162124	0.0394737	0.0281955	0.0566259	0.0150376	0.025141	0.0338346	0.049812	0.0237312	0.0155075	0.0171523	0.0145677	0.0516917	0.0484023	0.0625	0.0582707	0.0509868	0.0462876	0.0453477	0.0690789	0.0730733	0.0549812	0.0582707	0.0540414	0.0603853	0.0667293	0.0610902	0.0827068	0.0392387	0.0432331	0.0587406	0.0768327	0.081532	0.0632049	0.0599154	0.0531015	0.0721335	0.0641447	0.870536	0.0486372	0.0476974	0.0662594	0.0479323	0.0528665	0.0834117
43	0.0197368	0.0253759	0.0413534	0.0526316	0.0145677	0.0408835	0.0357143	0.0481673	0.0145677	0.018562	0.0357143	0.0422932	0.0197368	0.0117481	0.0180921	0.0155075	0.0634398	0.0429981	0.0789474	0.0655545	0.0681391	0.0575658	0.0596805	0.056156	0.0566259	0.0606203	0.0582707	0.0671992	0.0570959	0.0335996	0.0512218	0.0904605	0.0556861	0.0404135	0.0406485	0.0484023	0.0674342	0.0975094	0.0714286	0.0730733	0.0512218	0.0371241	0.0669643	0.992716	0.081297	0.0538064	0.0648496	0.0446429	0.0690789
44	0.012688	0.0199718	0.0183271	0.0256109	0.0202068	0.0225564	0.0242011	0.0453477	0.0162124	0.0195019	0.0232613	0.037594	0.024906	0.0108083	0.0138628	0.0218515	0.0570959	0.0488722	0.0422932	0.0451128	0.0697838	0.0679041	0.0770677	0.0460526	0.0580357	0.0479323	0.0702538	0.0653195	0.0582707	0.0554511	0.0629699	0.0662594	0.0594455	0.056391	0.0448778	0.0446429	0.0519267	0.0625	0.0617951	0.0615602	0.0533365	0.0519267	0.0380639	0.0768327	0.859258	0.0592105	0.0589756	0.0446429	0.0491071
45	0.0321898	0.0411184	0.0382989	0.043468	0.0218515	0.0469925	0.0321898	0.0514568	0.0242011	0.0350094	0.0345395	0.043938	0.0244361	0.025141	0.00540414	0.019032	0.056391	0.037359	0.0303102	0.0495771	0.0472274	0.0655545	0.0657895	0.0545113	0.0422932	0.0521617	0.0643797	0.0620301	0.0657895	0.0415883	0.049812	0.0716635	0.0479323	0.0676692	0.0521617	0.0603853	0.0479323	0.0566259	0.0568609	0.100094	0.0761278	0.0364192	0.0608553	0.0429981	0.0709586	0.90672	0.0855263	0.0476974	0.0594455
46	0.0328947	0.0521617	0.0693139	0.0655545	0.0319549	0.0432331	0.0272556	0.0448778	0.0455827	0.0277256	0.0531015	0.0446429	0.0279605	0.0277256	0.00704887	0.018797	0.0716635	0.0281955	0.0491071	0.0657895	0.0418233	0.0521617	0.0733083	0.0509868	0.0634398	0.0632049	0.0523966	0.0486372	0.0805921	0.0399436	0.062735	0.0521617	0.0420583	0.0594455	0.0780075	0.0667293	0.0613252	0.0606203	0.043468	0.0509868	0.101034	0.0620301	0.0615602	0.0554511	0.0643797	0.0721335	0.99812	0.068844	0.0770677
47	0.0371241	0.0281955	0.0446429	0.0378289	0.0265508	0.0382989	0.0340695	0.0422932	0.031015	0.0293703	0.0289004	0.0432331	0.0225564	0.0204417	0.00540414	0.0129229	0.0594455	0.0458177	0.0554511	0.0453477	0.0380639	0.037359	0.037594	0.0519267	0.0533365	0.0554511	0.0559211	0.0617951	0.0636748	0.0486372	0.0488722	0.0587406	0.031015	0.0432331	0.0479323	0.0695489	0.0620301	0.0415883	0.0404135	0.0432331	0.0862312	0.0650846	0.0467575	0.050282	0.0556861	0.056156	0.0542763	0.985667	0.0787124
48	0.0246711	0.0408835	0.0718985	0.0413534	0.0300752	0.0432331	0.0359492	0.0453477	0.0324248	0.0321898	0.0481673	0.0589756	0.0364192	0.0155075	0.0162124	0.012218	0.0589756	0.0265508	0.0693139	0.0481673	0.0568609	0.0469925	0.0509868	0.050047	0.0601504	0.062265	0.0462876	0.0505169	0.0791823	0.0467575	0.0493421	0.0580357	0.0300752	0.0270207	0.0465226	0.0472274	0.0601504	0.0615602	0.0460526	0.0427632	0.0723684	0.0507519	0.0662594	0.0681391	0.0460526	0.0702538	0.0796523	0.0660244	0.976974
49	0.0279605	0.0331297	0.049812	0.0878759	0.0166823	0.0411184	0.0331297	0.0559211	0.0237312	0.0260808	0.0408835	0.0643797	0.0284305	0.0195019	0.0195019	0.0225564	0.0610902	0.0390038	0.050047	0.0601504	0.0476974	0.0460526	0.062735	0.0469925	0.0533365	0.0716635	0.0798872	0.043468	0.0643797	0.0495771	0.0648496	0.0754229	0.0390038	0.0328947	0.0603853	0.0516917	0.0657895	0.0768327	0.0507519	0.0646147	0.0610902	0.049812	0.062265	0.0773026	0.0610902	0.0535714	0.0796523	0.0958647	0.0695489
50	0.0246711	0.0335996	0.050282	0.0505169	0.0234962	0.0422932	0.0296053	0.0432331	0.019032	0.0223214	0.0317199	0.0519267	0.0307801	0.018797	0.00399436	0.0117481	0.050282	0.0462876	0.0601504	0.0657895	0.0702538	0.0641447	0.0709586	0.043703	0.0568609	0.0660244	0.0538064	0.0566259	0.0671992	0.0587406	0.0674342	0.0711936	0.0491071	0.0462876	0.0512218	0.0643797	0.0382989	0.0615602	0.0796523	0.0613252	0.0716635	0.050282	0.0505169	0.0606203	0.0841165	0.0629699	0.0775376	0.0585056	0.0662594
51	0.0227914	0.0317199	0.0523966	0.0359492	0.0242011	0.0427632	0.0209117	0.0279605	0.0291353	0.0230263	0.0382989	0.0476974	0.037359	0.0239662	0.00657895	0.0133929	0.0575658	0.0246711	0.0547462	0.0335996	0.049812	0.0538064	0.0552162	0.0378289	0.0418233	0.0603853	0.0648496	0.0620301	0.0549812	0.0305451	0.0380639	0.0617951	0.0404135	0.0366541	0.062265	0.0422932	0.0390038	0.0556861	0.0556861	0.0641447	0.0848214	0.0462876	0.0385338	0.0531015	0.0441729	0.0775376	0.0728383	0.0648496	0.0582707
52	0.0270207	0.0333647	0.0702538	0.0643797	0.0319549	0.0657895	0.0204417	0.0305451	0.0408835	0.043703	0.0357143	0.0455827	0.0246711	0.0237312	0.0105733	0.0246711	0.0794173	0.0425282	0.0535714	0.0385338	0.0554511	0.0507519	0.0648496	0.0594455	0.0578008	0.0505169	0.0469925	0.0603853	0.0657895	0.0422932	0.0610902	0.056391	0.0343045	0.043468	0.0758929	0.0671992	0.043703	0.0629699	0.0491071	0.0650846	0.093985	0.0554511	0.0599154	0.0650846	0.0481673	0.0775376	0.0758929	0.0575658	0.0493421
53	0.0326598	0.0307801	0.050047	0.0420583	0.025141	0.0476974	0.0481673	0.0526316	0.0289004	0.0382989	0.0340695	0.0422932	0.0133929	0.0195019	0.0117481	0.0105733	0.0570959	0.0481673	0.0533365	0.0531015	0.043938	0.0484023	0.0726034	0.0596805	0.0528665	0.0540414	0.0775376	0.0516917	0.0798872	0.0610902	0.0634398	0.0566259	0.0446429	0.0509868	0.0523966	0.0589756	0.0418233	0.0780075	0.0399436	0.0735432	0.0801222	0.0714286	0.0467575	0.0608553	0.0523966	0.0545113	0.0697838	0.0906955	0.0909305
54	0.0213816	0.037594	0.0545113	0.0542763	0.019032	0.0399436	0.0432331	0.0721335	0.0239662	0.0293703	0.0352444	0.0448778	0.0333647	0.0258459	0.0103383	0.0180921	0.0425282	0.0444079	0.0768327	0.050282	0.0458177	0.0655545	0.0592105	0.0589756	0.0650846	0.0575658	0.0589756	0.0540414	0.0711936	0.0697838	0.0589756	0.0603853	0.0368891	0.0387688	0.0613252	0.0648496	0.0606203	0.0641447	0.0559211	0.0458177	0.0669643	0.0554511	0.0758929	0.0671992	0.0531015	0.0674342	0.0516917	0.0505169	0.0803571
55	0.018797	0.0305451	0.0406485	0.0667293	0.0244361	0.037359	0.0352444	0.0533365	0.0192669	0.0260808	0.0509868	0.0573308	0.0234962	0.0169173	0.0150376	0.0220865	0.0613252	0.0347744	0.0681391	0.0664944	0.0582707	0.0763628	0.0625	0.0582707	0.0718985	0.0756579	0.0716635	0.0559211	0.0798872	0.0429981	0.0852914	0.0975094	0.0474624	0.0491071	0.0650846	0.0756579	0.0700188	0.075188	0.0535714	0.0643797	0.0617951	0.0545113	0.0693139	0.0843515	0.0930451	0.0693139	0.0704887	0.0547462	0.0784774
56	0.0173872	0.0326598	0.031015	0.043468	0.0260808	0.0293703	0.0164474	0.0516917	0.0183271	0.0206767	0.031015	0.0366541	0.0263158	0.0131579	0.00845865	0.0171523	0.0542763	0.0484023	0.0519267	0.0444079	0.0596805	0.0404135	0.0575658	0.0636748	0.0493421	0.0625	0.0610902	0.0613252	0.0575658	0.056391	0.0540414	0.0716635	0.0596805	0.0444079	0.049812	0.0425282	0.0413534	0.0578008	0.0867011	0.0773026	0.0528665	0.037594	0.0364192	0.0582707	0.102914	0.0570959	0.0603853	0.0632049	0.0566259
57	0.0220865	0.0380639	0.0526316	0.0371241	0.0286654	0.0326598	0.0237312	0.0307801	0.0237312	0.0300752	0.0415883	0.0401786	0.031485	0.0364192	0.00963346	0.0145677	0.0540414	0.0333647	0.0401786	0.0392387	0.0378289	0.0420583	0.0462876	0.037359	0.0340695	0.0476974	0.0479323	0.0559211	0.0585056	0.0420583	0.0406485	0.0549812	0.0378289	0.0545113	0.0533365	0.0594455	0.0338346	0.0397086	0.0427632	0.068609	0.0493421	0.0420583	0.0359492	0.050047	0.0491071	0.0608553	0.0784774	0.0578008	0.0634398
58	0.0317199	0.0319549	0.0491071	0.0568609	0.0317199	0.0556861	0.03125	0.0570959	0.0328947	0.0415883	0.043938	0.0507519	0.0324248	0.0307801	0.00634398	0.0157425	0.0721335	0.0345395	0.0566259	0.043703	0.050047	0.0580357	0.0479323	0.0448778	0.0552162	0.0535714	0.0690789	0.0538064	0.0930451	0.050282	0.0681391	0.0615602	0.0335996	0.0401786	0.0653195	0.0629699	0.0465226	0.0603853	0.0578008	0.0789474	0.0761278	0.0507519	0.0662594	0.0735432	0.0671992	0.0787124	0.0897556	0.0674342	0.0862312
59	0.0209117	0.0256109	0.0458177	0.0324248	0.0227914	0.0413534	0.0230263	0.0481673	0.0225564	0.0197368	0.0345395	0.0333647	0.0232613	0.0140977	0.0148026	0.0176222	0.056391	0.0643797	0.056391	0.050282	0.0420583	0.0491071	0.0476974	0.056391	0.0636748	0.0512218	0.0655545	0.0281955	0.0606203	0.0733083	0.0676692	0.0556861	0.050047	0.0465226	0.0768327	0.0801222	0.0420583	0.0545113	0.0531015	0.0556861	0.074718	0.0629699	0.0545113	0.0538064	0.0756579	0.0458177	0.0493421	0.0552162	0.0512218
60	0.0169173	0.024906	0.0479323	0.0427632	0.0211466	0.0390038	0.0324248	0.0643797	0.0281955	0.0303102	0.0387688	0.0279605	0.019032	0.0152726	0.0101034	0.0260808	0.0848214	0.0408835	0.0660244	0.0634398	0.0570959	0.0594455	0.0535714	0.0726034	0.0674342	0.0674342	0.0526316	0.0516917	0.0923402	0.0516917	0.0566259	0.0648496	0.0451128	0.0444079	0.0733083	0.0723684	0.0986842	0.0758929	0.0660244	0.0791823	0.0817669	0.0676692	0.0716635	0.0770677	0.0737782	0.0728383	0.0610902	0.0582707	0.0664944
61	0.0180921	0.024906	0.0345395	0.0420583	0.0183271	0.0469925	0.0277256	0.0531015	0.0223214	0.025141	0.0387688	0.0514568	0.0242011	0.0183271	0.0159774	0.0180921	0.0756579	0.0378289	0.0662594	0.0465226	0.0382989	0.0639098	0.0648496	0.0382989	0.0711936	0.0820019	0.0683741	0.0382989	0.0613252	0.043468	0.0491071	0.0763628	0.0674342	0.0479323	0.0667293	0.0625	0.0676692	0.0852914	0.0472274	0.074953	0.062735	0.0531015	0.0629699	0.0838816	0.0695489	0.0679041	0.062735	0.0521617	0.050282
62	0.0199718	0.0237312	0.0223214	0.0303102	0.0260808	0.024906	0.0211466	0.0296053	0.0202068	0.012218	0.0284305	0.0397086	0.0345395	0.0178571	0.0110432	0.0108083	0.0516917	0.0335996	0.0575658	0.0587406	0.0763628	0.056156	0.0671992	0.0547462	0.0465226	0.0606203	0.0756579	0.0570959	0.0700188	0.056156	0.050282	0.0667293	0.0397086	0.0535714	0.0570959	0.0427632	0.0387688	0.0465226	0.0777726	0.0578008	0.0603853	0.0559211	0.0462876	0.0683741	0.0784774	0.075188	0.075188	0.0458177	0.0589756
63	0.0202068	0.0453477	0.0469925	0.0371241	0.0303102	0.0253759	0.037359	0.0387688	0.0234962	0.0392387	0.0406485	0.037359	0.0230263	0.0258459	0.0110432	0.0152726	0.0639098	0.0317199	0.0401786	0.0455827	0.0526316	0.0789474	0.0796523	0.0429981	0.0479323	0.0535714	0.0542763	0.0620301	0.0693139	0.0505169	0.0554511	0.0603853	0.043938	0.0582707	0.0526316	0.0476974	0.050047	0.0554511	0.0643797	0.0801222	0.0594455	0.0476974	0.043938	0.0697838	0.0580357	0.0902256	0.075188	0.043703	0.0697838
64	0.0183271	0.0195019	0.0340695	0.0291353	0.0145677	0.0411184	0.0359492	0.0453477	0.0202068	0.0333647	0.024906	0.0359492	0.018797	0.0169173	0.0119831	0.0133929	0.0570959	0.037359	0.0674342	0.0540414	0.0512218	0.0641447	0.0467575	0.0606203	0.0481673	0.0545113	0.0601504	0.0617951	0.0761278	0.0476974	0.0509868	0.0617951	0.0333647	0.0300752	0.0617951	0.0718985	0.0693139	0.0542763	0.0429981	0.0568609	0.0613252	0.0655545	0.0556861	0.0664944	0.0547462	0.062735	0.0526316	0.0608553	0.0538064
65	0.0157425	0.0265508	0.0411184	0.0303102	0.0152726	0.0289004	0.0429981	0.043468	0.0270207	0.025141	0.0279605	0.0397086	0.0195019	0.0204417	0.00845865	0.0166823	0.0491071	0.0458177	0.068844	0.0404135	0.0411184	0.0566259	0.050282	0.0523966	0.0585056	0.0432331	0.0448778	0.0549812	0.0697838	0.0488722	0.0615602	0.068609	0.0521617	0.0415883	0.0655545	0.0554511	0.0681391	0.0737782	0.0535714	0.0444079	0.0697838	0.0549812	0.0775376	0.0505169	0.0578008	0.043468	0.0495771	0.0422932	0.0542763
66	0.0244361	0.0270207	0.0399436	0.0300752	0.0195019	0.0296053	0.0197368	0.0371241	0.0237312	0.0209117	0.0338346	0.0446429	0.018562	0.0129229	0.00845865	0.018562	0.0683741	0.0425282	0.056391	0.0718985	0.056156	0.0737782	0.0601504	0.0411184	0.0693139	0.0780075	0.0634398	0.0484023	0.056156	0.0441729	0.0585056	0.0768327	0.043938	0.0343045	0.0462876	0.0486372	0.0448778	0.0679041	0.0549812	0.0601504	0.0662594	0.0441729	0.043468	0.0798872	0.0693139	0.0636748	0.0523966	0.050282	0.0531015
67	0.0209117	0.0277256	0.0359492	0.031485	0.0218515	0.0371241	0.0211466	0.0392387	0.0133929	0.019032	0.0331297	0.0425282	0.0335996	0.0183271	0.00963346	0.0131579	0.0601504	0.0451128	0.0453477	0.0580357	0.0805921	0.074718	0.0669643	0.0566259	0.0408835	0.0690789	0.0892857	0.0721335	0.0679041	0.0404135	0.0777726	0.0895207	0.0476974	0.0512218	0.0467575	0.0556861	0.0617951	0.0646147	0.0716635	0.0704887	0.0523966	0.0465226	0.0538064	0.0674342	0.0777726	0.0711936	0.0629699	0.0711936	0.0467575
68	0.024906	0.0281955	0.0340695	0.0223214	0.0260808	0.0319549	0.0246711	0.0345395	0.0267857	0.0333647	0.0286654	0.0265508	0.0296053	0.0140977	0.00728383	0.0103383	0.062265	0.0347744	0.0465226	0.0399436	0.0505169	0.0535714	0.0495771	0.0479323	0.037594	0.0535714	0.0509868	0.0603853	0.0594455	0.0347744	0.0357143	0.0610902	0.0420583	0.0585056	0.0639098	0.0531015	0.0528665	0.0519267	0.0610902	0.0674342	0.0451128	0.0540414	0.050047	0.0488722	0.0648496	0.0697838	0.068609	0.0413534	0.0559211
69	0.0246711	0.0272556	0.0347744	0.0425282	0.0239662	0.0359492	0.0267857	0.0411184	0.0192669	0.0237312	0.0359492	0.043938	0.0317199	0.0202068	0.0148026	0.0171523	0.0676692	0.049812	0.0723684	0.0568609	0.0556861	0.0526316	0.0594455	0.0507519	0.0519267	0.0697838	0.0641447	0.0476974	0.0660244	0.043468	0.0521617	0.0843515	0.0270207	0.0521617	0.0533365	0.0476974	0.0462876	0.0674342	0.0559211	0.0634398	0.0817669	0.0538064	0.049812	0.0589756	0.0683741	0.0646147	0.0756579	0.0737782	0.0507519
70	0.0169173	0.0199718	0.0345395	0.0258459	0.0140977	0.0291353	0.0220865	0.0368891	0.0239662	0.0171523	0.0213816	0.0328947	0.0148026	0.0183271	0.00704887	0.0180921	0.0455827	0.0585056	0.0556861	0.0429981	0.0533365	0.0420583	0.0390038	0.0733083	0.0603853	0.0514568	0.0465226	0.0380639	0.0399436	0.0625	0.0660244	0.0296053	0.049812	0.0298402	0.0484023	0.0737782	0.0587406	0.0575658	0.0476974	0.0277256	0.0601504	0.0495771	0.0608553	0.0469925	0.0476974	0.0451128	0.0488722	0.0441729	0.0488722
71	0.0213816	0.0227914	0.0366541	0.0223214	0.0213816	0.0326598	0.0317199	0.0505169	0.0155075	0.0260808	0.0331297	0.0378289	0.0246711	0.0183271	0.0112782	0.0152726	0.0902256	0.0427632	0.0730733	0.0643797	0.0528665	0.0493421	0.0472274	0.0540414	0.0540414	0.0469925	0.0523966	0.0444079	0.0768327	0.0476974	0.0505169	0.0653195	0.0343045	0.037359	0.0526316	0.0662594	0.068609	0.0664944	0.0636748	0.0641447	0.068844	0.0613252	0.062265	0.0773026	0.0495771	0.0554511	0.0366541	0.0420583	0.0690789
72	0.0157425	0.0195019	0.0399436	0.0446429	0.018562	0.0204417	0.0242011	0.043703	0.0291353	0.0274906	0.0307801	0.0359492	0.018797	0.0183271	0.0192669	0.0202068	0.0606203	0.0399436	0.0634398	0.0707237	0.0660244	0.0636748	0.0493421	0.0392387	0.0683741	0.0754229	0.0662594	0.0429981	0.0413534	0.0460526	0.0641447	0.0629699	0.0319549	0.03125	0.043938	0.0476974	0.0594455	0.0829417	0.0460526	0.0507519	0.0535714	0.0425282	0.050047	0.0777726	0.0488722	0.0585056	0.0448778	0.0378289	0.0528665
73	0.0293703	0.0291353	0.025141	0.0171523	0.0199718	0.0411184	0.0138628	0.0303102	0.0260808	0.0209117	0.0303102	0.0293703	0.0265508	0.0152726	0.012453	0.0171523	0.0620301	0.0333647	0.0390038	0.043938	0.0451128	0.0639098	0.0371241	0.0387688	0.050047	0.0636748	0.0683741	0.0462876	0.0399436	0.0357143	0.031485	0.0559211	0.031485	0.0361842	0.0465226	0.0366541	0.0319549	0.0352444	0.050282	0.0580357	0.0535714	0.0333647	0.0317199	0.0448778	0.0599154	0.0763628	0.0523966	0.0422932	0.037359
74	0.0101034	0.0093985	0.00986842	0.0140977	0.012453	0.0178571	0.0119831	0.0213816	0.0110432	0.012688	0.0178571	0.0206767	0.0173872	0.0145677	0.00493421	0.00634398	0.0371241	0.0150376	0.0279605	0.018797	0.0307801	0.0331297	0.0328947	0.0213816	0.0298402	0.03125	0.0253759	0.0291353	0.0347744	0.0178571	0.0265508	0.0289004	0.0242011	0.0152726	0.0258459	0.0180921	0.0230263	0.0239662	0.0234962	0.0296053	0.0227914	0.0270207	0.0242011	0.0307801	0.0338346	0.025141	0.0260808	0.0213816	0.0206767
75	0.0143327	0.0075188	0.0103383	0.0155075	0.0171523	0.0242011	0.0103383	0.0331297	0.0145677	0.0171523	0.0270207	0.0253759	0.0211466	0.00845865	0.00845865	0.0169173	0.0385338	0.0274906	0.0350094	0.0404135	0.0305451	0.0340695	0.0284305	0.0267857	0.0338346	0.0359492	0.0333647	0.0265508	0.0347744	0.0286654	0.0293703	0.031015	0.0213816	0.0199718	0.031015	0.0258459	0.0267857	0.03125	0.0265508	0.0223214	0.0223214	0.0197368	0.0401786	0.0305451	0.031485	0.0338346	0.0242011	0.0293703	0.0232613
76	0.0148026	0.00422932	0.00822368	0.0164474	0.0150376	0.0176222	0.00587406	0.0211466	0.012218	0.0150376	0.0131579	0.0225564	0.0227914	0.012688	0.00422932	0.00493421	0.0317199	0.0230263	0.0390038	0.0307801	0.031015	0.0263158	0.0277256	0.0230263	0.0253759	0.0354793	0.0223214	0.0291353	0.0227914	0.0197368	0.0256109	0.0394737	0.0133929	0.0223214	0.0260808	0.0218515	0.0258459	0.0328947	0.0289004	0.0382989	0.0279605	0.0183271	0.0171523	0.0411184	0.0281955	0.0218515	0.0300752	0.0293703	0.0307801
77	0.0244361	0.0115132	0.012453	0.0180921	0.0159774	0.00681391	0.00140977	0.0108083	0.0075188	0.0197368	0.0220865	0.0216165	0.0242011	0.0112782	0.00399436	0.00728383	0.0220865	0.0101034	0.0110432	0.0178571	0.0237312	0.0180921	0.012218	0.0136278	0.0178571	0.0256109	0.0150376	0.0242011	0.00869361	0.018562	0.0119831	0.0093985	0.0227914	0.0220865	0.00892857	0.0112782	0.00916353	0.0176222	0.025141	0.0183271	0.0148026	0.0112782	0.00822368	0.00728383	0.0197368	0.0234962	0.0260808	0.0166823	0.0199718
78	0.0093985	0.00493421	0.00681391	0.00516917	0.00610902	0.0169173	0.00328947	0.0136278	0.00845865	0.0117481	0.00704887	0.0159774	0.0183271	0.00704887	0.00352444	0.00587406	0.0345395	0.0176222	0.0223214	0.0138628	0.0256109	0.0202068	0.0199718	0.0211466	0.024906	0.0284305	0.0350094	0.0218515	0.0237312	0.0192669	0.0279605	0.0279605	0.0204417	0.0159774	0.0131579	0.0199718	0.0169173	0.0211466	0.0173872	0.0382989	0.0157425	0.0164474	0.0169173	0.0232613	0.0230263	0.03125	0.0211466	0.0173872	0.0155075
79	0.0183271	0.012453	0.00916353	0.0171523	0.0197368	0.0232613	0.0075188	0.0209117	0.0157425	0.0176222	0.0220865	0.03125	0.0213816	0.012453	0.00869361	0.0159774	0.0324248	0.0138628	0.031015	0.0176222	0.0265508	0.0368891	0.0307801	0.0192669	0.0286654	0.025141	0.0155075	0.031015	0.0394737	0.0263158	0.0328947	0.0305451	0.0211466	0.025141	0.0343045	0.024906	0.0220865	0.0263158	0.0317199	0.0333647	0.0305451	0.0206767	0.0267857	0.0338346	0.03125	0.0300752	0.0357143	0.0192669	0.0253759
80	0.0166823	0.0136278	0.0115132	0.0152726	0.0150376	0.0216165	0.0143327	0.0155075	0.012218	0.0155075	0.0173872	0.0204417	0.0237312	0.0108083	0.00469925	0.0117481	0.0289004	0.0105733	0.0307801	0.0338346	0.018797	0.0225564	0.0274906	0.024906	0.0411184	0.0256109	0.0284305	0.0171523	0.0371241	0.0183271	0.0232613	0.0397086	0.0117481	0.0176222	0.0286654	0.0347744	0.0319549	0.0239662	0.0270207	0.0296053	0.0239662	0.0331297	0.0225564	0.0220865	0.0204417	0.0209117	0.0317199	0.0274906	0.0244361
81	0.0157425	0.0148026	0.0143327	0.0239662	0.0204417	0.0279605	0.0112782	0.0331297	0.0162124	0.0197368	0.0270207	0.0260808	0.0244361	0.00869361	0.0148026	0.0176222	0.043703	0.0230263	0.0422932	0.0331297	0.0324248	0.031485	0.0350094	0.0244361	0.0448778	0.0378289	0.043938	0.0242011	0.0458177	0.0298402	0.0390038	0.0484023	0.0274906	0.0218515	0.0263158	0.0300752	0.0284305	0.0420583	0.03125	0.0331297	0.0387688	0.0286654	0.031485	0.037594	0.0286654	0.0220865	0.0293703	0.0244361	0.0335996
82	0.0131579	0.00869361	0.00822368	0.0105733	0.0148026	0.0183271	0.00963346	0.0272556	0.0159774	0.0150376	0.0218515	0.0387688	0.0303102	0.0133929	0.0117481	0.0117481	0.0382989	0.0157425	0.0382989	0.0357143	0.0368891	0.0324248	0.0361842	0.0232613	0.031015	0.0281955	0.0265508	0.0267857	0.0380639	0.0192669	0.0298402	0.0347744	0.0244361	0.0173872	0.0279605	0.031485	0.0371241	0.0357143	0.0300752	0.0319549	0.0237312	0.0211466	0.0333647	0.0343045	0.0293703	0.0274906	0.0333647	0.031485	0.0305451
83	0.00916353	0.00704887	0.00892857	0.00798872	0.00869361	0.0136278	0.00869361	0.0183271	0.00587406	0.0138628	0.0115132	0.018797	0.0209117	0.00446429	0.00798872	0.00798872	0.0371241	0.0117481	0.0270207	0.0202068	0.0286654	0.03125	0.0256109	0.0129229	0.0239662	0.0328947	0.0394737	0.0284305	0.0352444	0.0173872	0.024906	0.0357143	0.0192669	0.019032	0.0140977	0.0148026	0.0263158	0.024906	0.0343045	0.0474624	0.0258459	0.018562	0.0197368	0.0390038	0.0343045	0.0197368	0.0195019	0.024906	0.019032
84	0.0178571	0.0119831	0.0197368	0.024906	0.0195019	0.0183271	0.0105733	0.0260808	0.0183271	0.0242011	0.0230263	0.0361842	0.0234962	0.0183271	0.00610902	0.00963346	0.0371241	0.0237312	0.0361842	0.0298402	0.031015	0.025141	0.0267857	0.0321898	0.0326598	0.0277256	0.0277256	0.0350094	0.0321898	0.0260808	0.0281955	0.0413534	0.0155075	0.0176222	0.0354793	0.0270207	0.0324248	0.0366541	0.0293703	0.0350094	0.0324248	0.0258459	0.0350094	0.0415883	0.0284305	0.0328947	0.0432331	0.0213816	0.043703
85	0.0133929	0.00798872	0.0162124	0.018562	0.0162124	0.0143327	0.00634398	0.0162124	0.0103383	0.0117481	0.0204417	0.0232613	0.0270207	0.0115132	0.00963346	0.0112782	0.0298402	0.00963346	0.019032	0.0155075	0.0371241	0.031015	0.0220865	0.0159774	0.019032	0.0258459	0.0307801	0.0343045	0.0291353	0.024906	0.0286654	0.0258459	0.0237312	0.018562	0.0239662	0.0166823	0.0166823	0.0230263	0.0345395	0.037594	0.0223214	0.0216165	0.0274906	0.0213816	0.0293703	0.0303102	0.0333647	0.0195019	0.0286654
86	0.0244361	0.0148026	0.0234962	0.0209117	0.0225564	0.0169173	0.0180921	0.0223214	0.0220865	0.0242011	0.0239662	0.0289004	0.0253759	0.0131579	0.00446429	0.0162124	0.0216165	0.0291353	0.0220865	0.0206767	0.0274906	0.0284305	0.0303102	0.0180921	0.0244361	0.0258459	0.0406485	0.031485	0.0272556	0.0234962	0.0279605	0.0244361	0.018797	0.018562	0.0260808	0.031015	0.0166823	0.03125	0.0359492	0.0366541	0.0253759	0.03125	0.025141	0.0293703	0.0263158	0.0265508	0.0263158	0.0230263	0.031485
87	0.0328947	0.0263158	0.0270207	0.0237312	0.0274906	0.0246711	0.0157425	0.0343045	0.031485	0.0319549	0.031015	0.0516917	0.0319549	0.0234962	0.00916353	0.0133929	0.0345395	0.0169173	0.0361842	0.0340695	0.0321898	0.0263158	0.0324248	0.0237312	0.0352444	0.0495771	0.0319549	0.0272556	0.043938	0.0326598	0.0303102	0.0378289	0.0279605	0.0216165	0.0289004	0.0303102	0.0390038	0.0307801	0.0338346	0.0338346	0.0364192	0.0317199	0.0397086	0.0324248	0.0321898	0.0467575	0.0491071	0.025141	0.0495771
88	0.0166823	0.0202068	0.0246711	0.0246711	0.0230263	0.0284305	0.0145677	0.0303102	0.0326598	0.0335996	0.0453477	0.0495771	0.0404135	0.0192669	0.0143327	0.0129229	0.0317199	0.018562	0.0394737	0.0237312	0.0446429	0.0472274	0.0481673	0.0279605	0.0321898	0.043938	0.0516917	0.0446429	0.0476974	0.0272556	0.0291353	0.0390038	0.0246711	0.0321898	0.0340695	0.0246711	0.031485	0.0284305	0.0411184	0.0420583	0.0458177	0.0378289	0.0263158	0.0401786	0.0474624	0.0404135	0.049812	0.0270207	0.0462876
89	0.0183271	0.0258459	0.0340695	0.0345395	0.018797	0.0324248	0.019032	0.0387688	0.024906	0.0272556	0.0404135	0.056391	0.0296053	0.0140977	0.00845865	0.0166823	0.0491071	0.0265508	0.0451128	0.0321898	0.0286654	0.0258459	0.0432331	0.0223214	0.0328947	0.0441729	0.0263158	0.0286654	0.0392387	0.0305451	0.0465226	0.0420583	0.0213816	0.0180921	0.0328947	0.0267857	0.043703	0.0397086	0.0274906	0.043938	0.0392387	0.0234962	0.0420583	0.0418233	0.0331297	0.0404135	0.0427632	0.03125	0.043703
90	0.018562	0.0138628	0.018562	0.0202068	0.0244361	0.0171523	0.00822368	0.0242011	0.0171523	0.0220865	0.0284305	0.0326598	0.0284305	0.0138628	0.00657895	0.0145677	0.0298402	0.0145677	0.0293703	0.0307801	0.0300752	0.0347744	0.0317199	0.0148026	0.0305451	0.0382989	0.0296053	0.0350094	0.0263158	0.0213816	0.0209117	0.0307801	0.019032	0.0180921	0.0209117	0.0166823	0.0232613	0.031015	0.0303102	0.0319549	0.0465226	0.0211466	0.0152726	0.0317199	0.0277256	0.0392387	0.0387688	0.0234962	0.0352444
91	0.0199718	0.0199718	0.025141	0.0274906	0.0270207	0.0359492	0.0253759	0.0296053	0.0258459	0.0286654	0.0335996	0.0408835	0.0218515	0.0173872	0.00798872	0.00892857	0.0274906	0.0213816	0.0300752	0.025141	0.0220865	0.0366541	0.0338346	0.0234962	0.0263158	0.0328947	0.0354793	0.0340695	0.031015	0.0347744	0.0429981	0.0242011	0.031015	0.0162124	0.0319549	0.0354793	0.0272556	0.0305451	0.031015	0.031485	0.0411184	0.0277256	0.0321898	0.0305451	0.0270207	0.0227914	0.0382989	0.0340695	0.03125
92	0.0234962	0.0195019	0.0279605	0.031485	0.031015	0.0281955	0.0176222	0.0321898	0.0225564	0.0298402	0.0338346	0.0408835	0.018797	0.0232613	0.0056391	0.012688	0.0357143	0.0204417	0.0401786	0.0289004	0.024906	0.0267857	0.0444079	0.0206767	0.0216165	0.0385338	0.0253759	0.0303102	0.037594	0.0237312	0.0237312	0.0265508	0.0143327	0.0225564	0.0378289	0.03125	0.0220865	0.0368891	0.0357143	0.0340695	0.031485	0.0265508	0.0272556	0.0352444	0.0305451	0.0343045	0.0387688	0.0199718	0.0427632
93	0.0258459	0.0183271	0.018797	0.024906	0.0258459	0.0390038	0.012218	0.0258459	0.0324248	0.0223214	0.0279605	0.0394737	0.0272556	0.0204417	0.0075188	0.0143327	0.0408835	0.0164474	0.0366541	0.0267857	0.0256109	0.0343045	0.0415883	0.0202068	0.0411184	0.0317199	0.043938	0.037359	0.031015	0.0272556	0.0284305	0.0371241	0.0220865	0.0397086	0.0284305	0.019032	0.0216165	0.0239662	0.0357143	0.0380639	0.0333647	0.0227914	0.0225564	0.0326598	0.0432331	0.0307801	0.0453477	0.0223214	0.0277256
94	0.0286654	0.0138628	0.0350094	0.0256109	0.031015	0.0140977	0.0143327	0.0213816	0.0223214	0.0202068	0.0253759	0.0387688	0.0340695	0.0213816	0.00211466	0.00775376	0.0237312	0.0171523	0.0246711	0.0209117	0.0289004	0.0195019	0.0263158	0.0220865	0.0192669	0.0192669	0.0300752	0.0366541	0.0263158	0.00845865	0.0195019	0.0246711	0.0093985	0.025141	0.0230263	0.0148026	0.0213816	0.018562	0.0258459	0.0305451	0.0366541	0.0136278	0.0148026	0.0213816	0.0256109	0.037359	0.0514568	0.0364192	0.0291353
95	0.0331297	0.018562	0.0298402	0.025141	0.0331297	0.0263158	0.0260808	0.0298402	0.0326598	0.0218515	0.0331297	0.0380639	0.0300752	0.0232613	0.00657895	0.0117481	0.0263158	0.0178571	0.0173872	0.0253759	0.0239662	0.0281955	0.0291353	0.018562	0.0256109	0.0239662	0.018562	0.0267857	0.0432331	0.0202068	0.0211466	0.0239662	0.0101034	0.0211466	0.0244361	0.0267857	0.024906	0.0291353	0.0138628	0.0265508	0.0359492	0.018562	0.0239662	0.0206767	0.0143327	0.0352444	0.0380639	0.0227914	0.0263158
96	0.0202068	0.0164474	0.0211466	0.0279605	0.0213816	0.0279605	0.0133929	0.0321898	0.0239662	0.0267857	0.0263158	0.0338346	0.0230263	0.0152726	0.00469925	0.012453	0.0227914	0.0143327	0.0197368	0.019032	0.0176222	0.0159774	0.0253759	0.0232613	0.0206767	0.0326598	0.0218515	0.0354793	0.0333647	0.0162124	0.0176222	0.031485	0.0192669	0.0192669	0.0397086	0.0284305	0.0136278	0.0239662	0.0253759	0.0263158	0.0272556	0.0286654	0.0256109	0.0213816	0.0227914	0.0305451	0.0455827	0.0444079	0.0535714
97	0.0162124	0.0143327	0.018797	0.0218515	0.0145677	0.0195019	0.00634398	0.019032	0.0110432	0.019032	0.0157425	0.0385338	0.0225564	0.0101034	0.00258459	0.00540414	0.0152726	0.0110432	0.018562	0.0218515	0.0291353	0.0230263	0.0300752	0.0115132	0.0227914	0.0232613	0.024906	0.0256109	0.0242011	0.0183271	0.0143327	0.0237312	0.0206767	0.0195019	0.0180921	0.0150376	0.0162124	0.0213816	0.0272556	0.0218515	0.0159774	0.0112782	0.0169173	0.0244361	0.0258459	0.0220865	0.0420583	0.0173872	0.0279605
98	0.0289004	0.0133929	0.0296053	0.0432331	0.0242011	0.0225564	0.0157425	0.0260808	0.0321898	0.0225564	0.0289004	0.0592105	0.0307801	0.0108083	0.00728383	0.0131579	0.0267857	0.0162124	0.0277256	0.0418233	0.0265508	0.0145677	0.0232613	0.0202068	0.0281955	0.0460526	0.0321898	0.0211466	0.0281955	0.0263158	0.0382989	0.0319549	0.0209117	0.012218	0.0246711	0.0300752	0.0164474	0.0260808	0.0197368	0.0246711	0.0495771	0.0192669	0.0284305	0.0364192	0.0213816	0.0202068	0.0418233	0.0385338	0.0491071
99	0.025141	0.0211466	0.0357143	0.0429981	0.0277256	0.0230263	0.0143327	0.0303102	0.0230263	0.0317199	0.0408835	0.0589756	0.0350094	0.0209117	0.00516917	0.00822368	0.0303102	0.0101034	0.0422932	0.0345395	0.0258459	0.0204417	0.037359	0.0272556	0.0333647	0.0411184	0.031015	0.0390038	0.043703	0.0307801	0.0333647	0.0328947	0.0279605	0.0281955	0.03125	0.0232613	0.0298402	0.0244361	0.0347744	0.0256109	0.0225564	0.0296053	0.0429981	0.0378289	0.0260808	0.0359492	0.0519267	0.0343045	0.062735
[truncated: 51 more columns]
